# Supplementary material for: The MetJ regulon in gammaproteobacteria determined by comparative genomics methods
Source: BMC Genomics. 2011 Nov 14;12:558. doi: 10.1186/1471-2164-12-558 (PMC3228920; doi:10.1186/1471-2164-12-558)
Supplement: Additional file 1 — Table_S1_List_of_candidate_metboxes. Spreadsheet of all likely metboxes found in this study. [file 1471-2164-12-558-S1.XLS]

## Sheet: Table S1 legend
Table S1 List of candidate metboxes
Column
1	Order	The five orders are:
		Ent	Enterobacteriales
		(Sym)	Ent symbiotes
		Pas	Pasteurellales
		Vib	Vibrionales
		Aer	Aeromonadales
		Alt	Alteromonadales
2	Abbreviation	GIB identifier for each species
3	Locus number	Locus number for the gene
		Some unannotated genes were found by us from inspection of the genome; these are indicated by 'i', 'j' or 'k' after the locus number
4	Gene	The gene name is determined by homology with genes of known function
5	Total bit-score	Total bit-score for the entire site, containing 2 or more metboxes
6	Boxes	Number of 8-bp metboxes in the site
7	Average bit-score	Average bit-score for each metbox in the site
8	Gap	Distance (in bases) between the metboxes and the start of translation
9	Metbox sequence	Sequence of the metboxes for the site
		Some metbox sites are duplicated if they're shared by divergently transcribed genes

## Sheet: Table S1
Order	Abbreviation	Locus number	Gene	Total bit-score	Boxes	Average bit-score	Gap	Metbox sequence
Ent	Ecol_K12_MG1655	b0199	metN	20.45	3	6.82	74	agacgtctggatgccttaacatcc
Ent	Ecol_K12_MG1655	b0260	mmuP	27.89	4	6.97	2	ggatgtttagatgtccatacgtttagaaggtt
Ent	Ecol_K12_MG1655	b0599	ybdH	21.93	2	10.97	26	agacgtttagatgtct
Ent	Ecol_K12_MG1655	b0600	mtnE	21.93	2	10.97	66	agacatctaaacgtct
Ent	Ecol_K12_MG1655	b2942	metK	14.97	3	4.99	121	agccatccagatgttaatccatcc
Ent	Ecol_K12_MG1655	b3008	metC	18.92	2	9.46	18	agacatccagacgtat
Ent	Ecol_K12_MG1655	b3828	metR	21.08	3	7.03	63	agccgtccagatgtttacacatcc
Ent	Ecol_K12_MG1655	b3829	metE	21.08	3	7.03	149	ggatgtgtaaacatctggacggct
Ent	Ecol_K12_MG1655	b3938	metJ	31.2	4	7.8	181	ggacgtcaatacatctggacatctaaacttct
Ent	Ecol_K12_MG1655	b3939	metB	31.2	4	7.8	63	agaagtttagatgtccagatgtattgacgtcc
Ent	Ecol_K12_MG1655	b3941	metF	24.95	4	6.24	41	ttacatctggacgtctaaacggatagatgtgc
Ent	Ecol_K12_MG1655	b4013	metA	27.16	4	6.79	19	agctatctggatgtctaaacgtataagcgtat
Ent	Ecol_K12_W3110	JW0195	metN	20.45	3	6.82	74	agacgtctggatgccttaacatcc
Ent	Ecol_K12_W3110	JW0592	ybdH	21.93	2	10.97	26	agacgtttagatgtct
Ent	Ecol_K12_W3110	JW0593	mtnE	21.93	2	10.97	66	agacatctaaacgtct
Ent	Ecol_K12_W3110	JW2909	metK	14.97	3	4.99	121	agccatccagatgttaatccatcc
Ent	Ecol_K12_W3110	JW2975	metC	18.92	2	9.46	18	agacatccagacgtat
Ent	Ecol_K12_W3110	JW3804	metR	21.08	3	7.03	63	agccgtccagatgtttacacatcc
Ent	Ecol_K12_W3110	JW3805	metE	21.08	3	7.03	149	ggatgtgtaaacatctggacggct
Ent	Ecol_K12_W3110	JW3909	metJ	31.2	4	7.8	181	ggacgtcaatacatctggacatctaaacttct
Ent	Ecol_K12_W3110	JW3910	metB	31.2	4	7.8	63	agaagtttagatgtccagatgtattgacgtcc
Ent	Ecol_K12_W3110	JW3913	metF	24.95	4	6.24	41	ttacatctggacgtctaaacggatagatgtgc
Ent	Ecol_K12_W3110	JW3973	metA	27.16	4	6.79	19	agctatctggatgtctaaacgtataagcgtat
Ent	Ecol_K12_W3110	JW5027	mmuP	27.89	4	6.97	2	ggatgtttagatgtccatacgtttagaaggtt
Ent	Ecol_K12_DH10B	ECDH10B_0180	metN	20.45	3	6.82	74	agacgtctggatgccttaacatcc
Ent	Ecol_K12_DH10B	ECDH10B_0246	mmuP	27.89	4	6.97	2	ggatgtttagatgtccatacgtttagaaggtt
Ent	Ecol_K12_DH10B	ECDH10B_0560	ybdH	21.93	2	10.97	26	agacgtttagatgtct
Ent	Ecol_K12_DH10B	ECDH10B_0561	mtnE	21.93	2	10.97	66	agacatctaaacgtct
Ent	Ecol_K12_DH10B	ECDH10B_0668	ybdH1	21.93	2	10.97	26	agacgtttagatgtct
Ent	Ecol_K12_DH10B	ECDH10B_0669	mtnE1	21.93	2	10.97	66	agacatctaaacgtct
Ent	Ecol_K12_DH10B	ECDH10B_3117	metK	14.97	3	4.99	121	agccatccagatgttaatccatcc
Ent	Ecol_K12_DH10B	ECDH10B_3183	metC	18.92	2	9.46	18	agacatccagacgtat
Ent	Ecol_K12_DH10B	ECDH10B_4019	metR	21.08	3	7.03	63	agccgtccagatgtttacacatcc
Ent	Ecol_K12_DH10B	ECDH10B_4020	metE	21.08	3	7.03	149	ggatgtgtaaacatctggacggct
Ent	Ecol_K12_DH10B	ECDH10B_4127	metJ	31.2	4	7.8	181	ggacgtcaatacatctggacatctaaacttct
Ent	Ecol_K12_DH10B	ECDH10B_4128	metB	31.2	4	7.8	63	agaagtttagatgtccagatgtattgacgtcc
Ent	Ecol_K12_DH10B	ECDH10B_4130	metF	24.95	4	6.24	41	ttacatctggacgtctaaacggatagatgtgc
Ent	Ecol_K12_DH10B	ECDH10B_4202	metA	27.16	4	6.79	19	agctatctggatgtctaaacgtataagcgtat
Ent	Ecol_DH1	EcDH1_0691	metC	18.92	2	9.46	18	agacatccagacgtat
Ent	Ecol_DH1	EcDH1_0753	metK	14.97	3	4.99	121	agccatccagatgttaatccatcc
Ent	Ecol_DH1	EcDH1_3024	mtnE	21.93	2	10.97	66	agacatctaaacgtct
Ent	Ecol_DH1	EcDH1_3025	ybdH	21.93	2	10.97	26	agacgtttagatgtct
Ent	Ecol_DH1	EcDH1_3345	mmuP	27.89	4	6.97	2	ggatgtttagatgtccatacgtttagaaggtt
Ent	Ecol_DH1	EcDH1_3403	metN	20.45	3	6.82	74	agacgtctggatgccttaacatcc
Ent	Ecol_DH1	EcDH1_3984	metA	27.16	4	6.79	19	agctatctggatgtctaaacgtataagcgtat
Ent	Ecol_DH1	EcDH1_4044	metF	24.95	4	6.24	41	ttacatctggacgtctaaacggatagatgtgc
Ent	Ecol_DH1	EcDH1_4046	metB	31.2	4	7.8	63	agaagtttagatgtccagatgtattgacgtcc
Ent	Ecol_DH1	EcDH1_4047	metJ	31.2	4	7.8	181	ggacgtcaatacatctggacatctaaacttct
Ent	Ecol_DH1	EcDH1_4150	metE	21.08	3	7.03	149	ggatgtgtaaacatctggacggct
Ent	Ecol_DH1	EcDH1_4151	metR	21.08	3	7.03	63	agccgtccagatgtttacacatcc
Ent	Ecol_DH1_UOSAKA	ECDH1ME8569_0193	metN	20.45	3	6.82	74	agacgtctggatgccttaacatcc
Ent	Ecol_DH1_UOSAKA	ECDH1ME8569_0248	mmuP	27.89	4	6.97	2	ggatgtttagatgtccatacgtttagaaggtt
Ent	Ecol_DH1_UOSAKA	ECDH1ME8569_0570	ybdH	21.93	2	10.97	26	agacgtttagatgtct
Ent	Ecol_DH1_UOSAKA	ECDH1ME8569_0571	mtnE	21.93	2	10.97	66	agacatctaaacgtct
Ent	Ecol_DH1_UOSAKA	ECDH1ME8569_2842	metK	14.97	3	4.99	121	agccatccagatgttaatccatcc
Ent	Ecol_DH1_UOSAKA	ECDH1ME8569_2906	metC	18.92	2	9.46	18	agacatccagacgtat
Ent	Ecol_DH1_UOSAKA	ECDH1ME8569_3707	metR	21.08	3	7.03	63	agccgtccagatgtttacacatcc
Ent	Ecol_DH1_UOSAKA	ECDH1ME8569_3708	metE	21.08	3	7.03	149	ggatgtgtaaacatctggacggct
Ent	Ecol_DH1_UOSAKA	ECDH1ME8569_3807	metJ	31.2	4	7.8	181	ggacgtcaatacatctggacatctaaacttct
Ent	Ecol_DH1_UOSAKA	ECDH1ME8569_3808	metB	31.2	4	7.8	63	agaagtttagatgtccagatgtattgacgtcc
Ent	Ecol_DH1_UOSAKA	ECDH1ME8569_3810	metF	24.95	4	6.24	41	ttacatctggacgtctaaacggatagatgtgc
Ent	Ecol_DH1_UOSAKA	ECDH1ME8569_3869	metA	27.16	4	6.79	19	agctatctggatgtctaaacgtataagcgtat
Ent	Ecol_BW2952	BWG_0192	metN	20.45	3	6.82	74	agacgtctggatgccttaacatcc
Ent	Ecol_BW2952	BWG_0239	mmuP	27.89	4	6.97	2	ggatgtttagatgtccatacgtttagaaggtt
Ent	Ecol_BW2952	BWG_0473	ybdH	21.93	2	10.97	26	agacgtttagatgtct
Ent	Ecol_BW2952	BWG_0474	mtnE	21.93	2	10.97	66	agacatctaaacgtct
Ent	Ecol_BW2952	BWG_2664	metK	14.97	3	4.99	121	agccatccagatgttaatccatcc
Ent	Ecol_BW2952	BWG_2722	metC	18.92	2	9.46	18	agacatccagacgtat
Ent	Ecol_BW2952	BWG_3506	metR	21.08	3	7.03	63	agccgtccagatgtttacacatcc
Ent	Ecol_BW2952	BWG_3507	metE	21.08	3	7.03	149	ggatgtgtaaacatctggacggct
Ent	Ecol_BW2952	BWG_3607	metJ	31.2	4	7.8	181	ggacgtcaatacatctggacatctaaacttct
Ent	Ecol_BW2952	BWG_3608	metB	31.2	4	7.8	63	agaagtttagatgtccagatgtattgacgtcc
Ent	Ecol_BW2952	BWG_3610	metF	24.95	4	6.24	41	ttacatctggacgtctaaacggatagatgtgc
Ent	Ecol_BW2952	BWG_3669	metA	27.16	4	6.79	19	agctatctggatgtctaaacgtataagcgtat
Ent	Ecol_BL21	B21_00197	metN	20.45	3	6.82	74	agacgtctggatgccttaacatcc
Ent	Ecol_BL21	B21_00556	ybdH	21.93	2	10.97	26	agacgtttagatgtct
Ent	Ecol_BL21	B21_00557	mtnE	21.93	2	10.97	66	agacatctaaacgtct
Ent	Ecol_BL21	B21_02735	metK	14.97	3	4.99	121	agccatccagatgttaatccatcc
Ent	Ecol_BL21	B21_02831	metC	18.92	2	9.46	18	agacatccagacgtat
Ent	Ecol_BL21	B21_03656	metR	21.08	3	7.03	63	agccgtccagatgtttacacatcc
Ent	Ecol_BL21	B21_03657	metE	21.08	3	7.03	149	ggatgtgtaaacatctggacggct
Ent	Ecol_BL21	B21_03773	metJ	31.2	4	7.8	181	ggacgtcaatacatctggacatctaaacttct
Ent	Ecol_BL21	B21_03774	metB	31.2	4	7.8	63	agaagtttagatgtccagatgtattgacgtcc
Ent	Ecol_BL21	B21_03776	metF	24.95	4	6.24	41	ttacatctggacgtctaaacggatagatgtgc
Ent	Ecol_BL21	B21_03845	metA	27.16	4	6.79	19	agctatctggatgtctaaacgtataagcgtat
Ent	Ecol_BL21DE3	ECBD_0732	metC	18.92	2	9.46	18	agacatccagacgtat
Ent	Ecol_BL21DE3	ECBD_0798	metK	14.97	3	4.99	121	agccatccagatgttaatccatcc
Ent	Ecol_BL21DE3	ECBD_3053	mtnE	21.93	2	10.97	66	agacatctaaacgtct
Ent	Ecol_BL21DE3	ECBD_3054	ybdH	21.93	2	10.97	26	agacgtttagatgtct
Ent	Ecol_BL21DE3	ECBD_3419	metN	20.45	3	6.82	74	agacgtctggatgccttaacatcc
Ent	Ecol_BL21DE3	ECBD_4024	metA	27.16	4	6.79	19	agctatctggatgtctaaacgtataagcgtat
Ent	Ecol_BL21DE3	ECBD_4082	metF	24.95	4	6.24	41	ttacatctggacgtctaaacggatagatgtgc
Ent	Ecol_BL21DE3	ECBD_4084	metB	31.2	4	7.8	63	agaagtttagatgtccagatgtattgacgtcc
Ent	Ecol_BL21DE3	ECBD_4085	metJ	31.2	4	7.8	181	ggacgtcaatacatctggacatctaaacttct
Ent	Ecol_BL21DE3	ECBD_4209	metE	21.08	3	7.03	149	ggatgtgtaaacatctggacggct
Ent	Ecol_BL21DE3	ECBD_4210	metR	21.08	3	7.03	63	agccgtccagatgtttacacatcc
Ent	Ecol_BL21DE3BioenergyResearchCenter	ECD_00198	metN	20.45	3	6.82	74	agacgtctggatgccttaacatcc
Ent	Ecol_BL21DE3BioenergyResearchCenter	ECD_00567	ybdH	21.93	2	10.97	26	agacgtttagatgtct
Ent	Ecol_BL21DE3BioenergyResearchCenter	ECD_00568	mtnE	21.93	2	10.97	66	agacatctaaacgtct
Ent	Ecol_BL21DE3BioenergyResearchCenter	ECD_02772	metK	14.97	3	4.99	121	agccatccagatgttaatccatcc
Ent	Ecol_BL21DE3BioenergyResearchCenter	ECD_02881	metC	18.92	2	9.46	18	agacatccagacgtat
Ent	Ecol_BL21DE3BioenergyResearchCenter	ECD_03707	metR	21.08	3	7.03	63	agccgtccagatgtttacacatcc
Ent	Ecol_BL21DE3BioenergyResearchCenter	ECD_03708	metE	21.08	3	7.03	149	ggatgtgtaaacatctggacggct
Ent	Ecol_BL21DE3BioenergyResearchCenter	ECD_03824	metJ	31.2	4	7.8	181	ggacgtcaatacatctggacatctaaacttct
Ent	Ecol_BL21DE3BioenergyResearchCenter	ECD_03825	metB	31.2	4	7.8	63	agaagtttagatgtccagatgtattgacgtcc
Ent	Ecol_BL21DE3BioenergyResearchCenter	ECD_03827	metF	24.95	4	6.24	41	ttacatctggacgtctaaacggatagatgtgc
Ent	Ecol_BL21DE3BioenergyResearchCenter	ECD_03885	metA	27.16	4	6.79	19	agctatctggatgtctaaacgtataagcgtat
Ent	Ecol_REL606	ECB_00198	metN	20.45	3	6.82	74	agacgtctggatgccttaacatcc
Ent	Ecol_REL606	ECB_00567	ybdH	21.93	2	10.97	26	agacgtttagatgtct
Ent	Ecol_REL606	ECB_00568	mtnE	21.93	2	10.97	66	agacatctaaacgtct
Ent	Ecol_REL606	ECB_02772	metK	14.97	3	4.99	121	agccatccagatgttaatccatcc
Ent	Ecol_REL606	ECB_02881	metC	18.92	2	9.46	18	agacatccagacgtat
Ent	Ecol_REL606	ECB_03707	metR	21.08	3	7.03	63	agccgtccagatgtttacacatcc
Ent	Ecol_REL606	ECB_03708	metE	21.08	3	7.03	149	ggatgtgtaaacatctggacggct
Ent	Ecol_REL606	ECB_03824	metJ	31.2	4	7.8	181	ggacgtcaatacatctggacatctaaacttct
Ent	Ecol_REL606	ECB_03825	metB	31.2	4	7.8	63	agaagtttagatgtccagatgtattgacgtcc
Ent	Ecol_REL606	ECB_03827	metF	24.95	4	6.24	41	ttacatctggacgtctaaacggatagatgtgc
Ent	Ecol_REL606	ECB_03885	metA	27.16	4	6.79	19	agctatctggatgtctaaacgtataagcgtat
Ent	Ecol_ATCC8739	EcolC_0688	metC	18.92	2	9.46	18	agacatccagacgtat
Ent	Ecol_ATCC8739	EcolC_0772	metK	14.97	3	4.99	121	agccatccagatgttaatccatcc
Ent	Ecol_ATCC8739	EcolC_3043	mtnE	21.93	2	10.97	66	agacatctaaacgtct
Ent	Ecol_ATCC8739	EcolC_3044	ybdH	21.93	2	10.97	26	agacgtttagatgtct
Ent	Ecol_ATCC8739	EcolC_3460	metN	20.45	3	6.82	74	agacgtctggatgccttaacatcc
Ent	Ecol_ATCC8739	EcolC_4017	metA	27.16	4	6.79	19	agctatctggatgtctaaacgtataagcgtat
Ent	Ecol_ATCC8739	EcolC_4074	metF	24.95	4	6.24	41	ttacatctggacgtctaaacggatagatgtgc
Ent	Ecol_ATCC8739	EcolC_4076	metB	31.2	4	7.8	63	agaagtttagatgtccagatgtattgacgtcc
Ent	Ecol_ATCC8739	EcolC_4077	metJ	31.2	4	7.8	181	ggacgtcaatacatctggacatctaaacttct
Ent	Ecol_ATCC8739	EcolC_4179	metE	21.08	3	7.03	30	ggatgtgtaaacatctggacggct
Ent	Ecol_ATCC8739	EcolC_4180	metR	21.08	3	7.03	63	agccgtccagatgtttacacatcc
Ent	Ecol_HS	EcHS_A0203	metN	20.45	3	6.82	74	agacgtctggatgccttaacatcc
Ent	Ecol_HS	EcHS_A0651	ybdH	21.93	2	10.97	26	agacgtttagatgtct
Ent	Ecol_HS	EcHS_A0652	mtnE	21.93	2	10.97	66	agacatctaaacgtct
Ent	Ecol_HS	EcHS_A3099	metK	14.97	3	4.99	121	agccatccagatgttaatccatcc
Ent	Ecol_HS	EcHS_A3186	metC	18.92	2	9.46	18	agacatccagacgtat
Ent	Ecol_HS	EcHS_A4052	metR	21.08	3	7.03	63	agccgtccagatgtttacacatcc
Ent	Ecol_HS	EcHS_A4053	metE	21.08	3	7.03	30	ggatgtgtaaacatctggacggct
Ent	Ecol_HS	EcHS_A4172	metB	31.2	4	7.8	63	agaagtttagatgtccagatgtattgacgtcc
Ent	Ecol_HS	EcHS_A4173	metJ	31.2	4	7.8	181	ggacgtcaatacatctggacatctaaacttct
Ent	Ecol_HS	EcHS_A4175	metF	24.95	4	6.24	41	ttacatctggacgtctaaacggatagatgtgc
Ent	Ecol_HS	EcHS_A4247	metA	27.16	4	6.79	19	agctatctggatgtctaaacgtataagcgtat
Ent	Ecol_IAI1	ECIAI1_0201	metN	20.45	3	6.82	74	agacgtctggatgccttaacatcc
Ent	Ecol_IAI1	ECIAI1_0584	ybdH	21.93	2	10.97	26	agacgtttagatgtct
Ent	Ecol_IAI1	ECIAI1_0585	mtnE	21.93	2	10.97	66	agacatctaaacgtct
Ent	Ecol_IAI1	ECIAI1_3075	metK	14.97	3	4.99	121	agccatccagatgttaatccatcc
Ent	Ecol_IAI1	ECIAI1_3156	metC	18.92	2	9.46	18	agacatccagacgtat
Ent	Ecol_IAI1	ECIAI1_4023	metR	21.08	3	7.03	63	agccgtccagatgtttacacatcc
Ent	Ecol_IAI1	ECIAI1_4024	metE	21.08	3	7.03	30	ggatgtgtaaacatctggacggct
Ent	Ecol_IAI1	ECIAI1_4147	metJ	31.2	4	7.8	181	ggacgtcaatacatctggacatctaaacttct
Ent	Ecol_IAI1	ECIAI1_4148	metB	31.2	4	7.8	63	agaagtttagatgtccagatgtattgacgtcc
Ent	Ecol_IAI1	ECIAI1_4150	metF	24.95	4	6.24	41	ttacatctggacgtctaaacggatagatgtgc
Ent	Ecol_IAI1	ECIAI1_4233	metA	27.16	4	6.79	19	agctatctggatgtctaaacgtataagcgtat
Ent	Ecol_SE11	ECSE_0201	metN	20.45	3	6.82	74	agacgtctggatgccttaacatcc
Ent	Ecol_SE11	ECSE_0667	ybdH	21.93	2	10.97	26	agacgtttagatgtct
Ent	Ecol_SE11	ECSE_0668	mtnE	21.93	2	10.97	66	agacatctaaacgtct
Ent	Ecol_SE11	ECSE_3210	metK	14.97	3	4.99	121	agccatccagatgttaatccatcc
Ent	Ecol_SE11	ECSE_3292	metC	18.92	2	9.46	18	agacatccagacgtat
Ent	Ecol_SE11	ECSE_4116	metR	21.08	3	7.03	63	agccgtccagatgtttacacatcc
Ent	Ecol_SE11	ECSE_4117	metE	21.08	3	7.03	30	ggatgtgtaaacatctggacggct
Ent	Ecol_SE11	ECSE_4232	metJ	31.2	4	7.8	181	ggacgtcaatacatctggacatctaaacttct
Ent	Ecol_SE11	ECSE_4233	metB	31.2	4	7.8	63	agaagtttagatgtccagatgtattgacgtcc
Ent	Ecol_SE11	ECSE_4235	metF	24.95	4	6.24	41	ttacatctggacgtctaaacggatagatgtgc
Ent	Ecol_SE11	ECSE_4298	metA	27.16	4	6.79	19	agctatctggatgtctaaacgtataagcgtat
Ent	Ecol_55989	EC55989_0197	metN	20.45	3	6.82	74	agacgtctggatgccttaacatcc
Ent	Ecol_55989	EC55989_0592	ybdH	21.93	2	10.97	26	agacgtttagatgtct
Ent	Ecol_55989	EC55989_0593	mtnE	21.93	2	10.97	66	agacatctaaacgtct
Ent	Ecol_55989	EC55989_3235	metK	14.97	3	4.99	121	agccatccagatgttaatccatcc
Ent	Ecol_55989	EC55989_3425	metC	18.92	2	9.46	18	agacatccagacgtat
Ent	Ecol_55989	EC55989_4305	metR	21.08	3	7.03	63	agccgtccagatgtttacacatcc
Ent	Ecol_55989	EC55989_4306	metE	21.08	3	7.03	30	ggatgtgtaaacatctggacggct
Ent	Ecol_55989	EC55989_4420	metJ	31.2	4	7.8	181	ggacgtcaatacatctggacatctaaacttct
Ent	Ecol_55989	EC55989_4421	metB	31.2	4	7.8	63	agaagtttagatgtccagatgtattgacgtcc
Ent	Ecol_55989	EC55989_4424	metF	24.95	4	6.24	41	ttacatctggacgtctaaacggatagatgtgc
Ent	Ecol_55989	EC55989_4498	metA	27.16	4	6.79	19	agctatctggatgtctaaacgtataagcgtat
Ent	Ecol_E24377A	EcE24377A_0206	metN	20.45	3	6.82	74	agacgtctggatgccttaacatcc
Ent	Ecol_E24377A	EcE24377A_0620	ybdH	21.93	2	10.97	26	agacgtttagatgtct
Ent	Ecol_E24377A	EcE24377A_0621	mtnE	21.93	2	10.97	66	agacatctaaacgtct
Ent	Ecol_E24377A	EcE24377A_3284	metK	14.97	3	4.99	121	agccatccagatgttaatccatcc
Ent	Ecol_E24377A	EcE24377A_3476	metC	18.92	2	9.46	18	agacatccagacgtat
Ent	Ecol_E24377A	EcE24377A_4348	metR	21.08	3	7.03	63	agccgtccagatgtttacacatcc
Ent	Ecol_E24377A	EcE24377A_4350	metE	21.08	3	7.03	29	ggatgtgtaaacatctggacggct
Ent	Ecol_E24377A	EcE24377A_4478	metJ	31.2	4	7.8	181	ggacgtcaatacatctggacatctaaacttct
Ent	Ecol_E24377A	EcE24377A_4479	metB	31.2	4	7.8	63	agaagtttagatgtccagatgtattgacgtcc
Ent	Ecol_E24377A	EcE24377A_4481	metF	24.95	4	6.24	41	ttacatctggacgtctaaacggatagatgtgc
Ent	Ecol_E24377A	EcE24377A_4555	metA	27.16	4	6.79	19	agctatctggatgtctaaacgtataagcgtat
Ent	Sboy_CDC308394	SbBS512_E0193	metN	20.45	3	6.82	74	agacgtctggatgccttaacatcc
Ent	Sboy_CDC308394	SbBS512_E0502	ybdH	21.93	2	10.97	26	agacgtttagatgtct
Ent	Sboy_CDC308394	SbBS512_E0503	mtnE	21.93	2	10.97	66	agacatctaaacgtct
Ent	Sboy_CDC308394	SbBS512_E3374	metK	14.97	3	4.99	121	agccatccagatgttaatccatcc
Ent	Sboy_CDC308394	SbBS512_E3435	metC	18.92	2	9.46	18	agacatccagacgtat
Ent	Sboy_CDC308394	SbBS512_E4294i	metR	21.08	3	7.03	63	agccgtccagatgtttacacatcc
Ent	Sboy_CDC308394	SbBS512_E4295	metE	21.08	3	7.03	148	ggatgtgtaaacatctggacggct
Ent	Sboy_CDC308394	SbBS512_E4424	metJ	31.2	4	7.8	181	ggacgtcaatacatctggacatctaaacttct
Ent	Sboy_CDC308394	SbBS512_E4425	metB	31.2	4	7.8	63	agaagtttagatgtccagatgtattgacgtcc
Ent	Sboy_CDC308394	SbBS512_E4428	metF	24.95	4	6.24	41	ttacatctggacgtctaaacggatagatgtgc
Ent	Sboy_CDC308394	SbBS512_E4507	metA	23.78	3	7.93	27	agctatctggatgtctaaacgtat
Ent	Sboy_SB227	SBO_0188	metN	20.45	3	6.82	74	agacgtctggatgccttaacatcc
Ent	Sboy_SB227	SBO_0461	ybdH	21.93	2	10.97	26	agacgtttagatgtct
Ent	Sboy_SB227	SBO_0462	mtnE	21.93	2	10.97	66	agacatctaaacgtct
Ent	Sboy_SB227	SBO_3002	metC	18.92	2	9.46	18	agacatccagacgtat
Ent	Sboy_SB227	SBO_3048	metK	17.2	3	5.73	121	agccatctagatgttaatccatcc
Ent	Sboy_SB227	SBO_3840	metR	21.08	3	7.03	63	agccgtccagatgtttacacatcc
Ent	Sboy_SB227	SBO_3841	metE	21.08	3	7.03	148	ggatgtgtaaacatctggacggct
Ent	Sboy_SB227	SBO_3958	metJ	35.07	5	7.01	173	ggacgtcaatacatctggacatctaaacttctttacgtat
Ent	Sboy_SB227	SBO_3959	metB	35.07	5	7.01	63	atacgtaaagaagtttagatgtccagatgtattgacgtcc
Ent	Sboy_SB227	SBO_3961	metF	24.95	4	6.24	41	ttacatctggacgtctaaacggatagatgtgc
Ent	Sboy_SB227	SBO_4033	metA	23.78	3	7.93	27	agctatctggatgtctaaacgtat
Ent	Sson_SS046	SSON_0213	metN	20.45	3	6.82	74	agacgtctggatgccttaacatcc
Ent	Sson_SS046	SSON_0551	ybdH	21.93	2	10.97	26	agacgtttagatgtct
Ent	Sson_SS046	SSON_0552	mtnE	21.93	2	10.97	66	agacatctaaacgtct
Ent	Sson_SS046	SSON_3096	metK	14.97	3	4.99	121	agccatccagatgttaatccatcc
Ent	Sson_SS046	SSON_3151	metC	18.92	2	9.46	18	agacatccagacgtat
Ent	Sson_SS046	SSON_4002	metR	21.08	3	7.03	63	agccgtccagatgtttacacatcc
Ent	Sson_SS046	SSON_4003	metE	21.08	3	7.03	148	ggatgtgtaaacatctggacggct
Ent	Sson_SS046	SSON_4112	metJ	31.2	4	7.8	181	ggacgtcaatacatctggacatctaaacttct
Ent	Sson_SS046	SSON_4113	metB	31.2	4	7.8	63	agaagtttagatgtccagatgtattgacgtcc
Ent	Sson_SS046	SSON_4115	metF	24.95	4	6.24	41	ttacatctggacgtctaaacggatagatgtgc
Ent	Sson_SS046	SSON_4185	metA	27.16	4	6.79	19	agctatctggatgtctaaacgtataagcgtat
Ent	Sfle_58401	SFV_0183	metN	20.45	3	6.82	74	agacgtctggatgccttaacatcc
Ent	Sfle_58401	SFV_0548	ybdH	21.93	2	10.97	26	agacgtttagatgtct
Ent	Sfle_58401	SFV_0549	mtnE	21.93	2	10.97	66	agacatctaaacgtct
Ent	Sfle_58401	SFV_2996	metK	14.97	3	4.99	121	agccatccagatgttaatccatcc
Ent	Sfle_58401	SFV_3058	metC	18.92	2	9.46	18	agacatccagacgtat
Ent	Sfle_58401	SFV_3669	metE	21.08	3	7.03	148	ggatgtgtaaacatctggacggct
Ent	Sfle_58401	SFV_3670	metR	21.08	3	7.03	63	agccgtccagatgtttacacatcc
Ent	Sfle_58401	SFV_4008	metJ	31.2	4	7.8	181	ggacgtcaatacatctggacatctaaacttct
Ent	Sfle_58401	SFV_4009	metB	31.2	4	7.8	63	agaagtttagatgtccagatgtattgacgtcc
Ent	Sfle_58401	SFV_4011	metF	23.55	4	5.89	41	ttacatctggacgtctaaatggatagatgtgc
Ent	Sfle_58401	SFV_4084	metA	27.16	4	6.79	19	agctatctggatgtctaaacgtataagcgtat
Ent	Sfle_2A301	SF0190	metN	20.45	3	6.82	74	agacgtctggatgccttaacatcc
Ent	Sfle_2A301	SF0514	ybdH	21.93	2	10.97	26	agacgtttagatgtct
Ent	Sfle_2A301	SF0515	mtnE	21.93	2	10.97	66	agacatctaaacgtct
Ent	Sfle_2A301	SF2933	metK	14.97	3	4.99	121	agccatccagatgttaatccatcc
Ent	Sfle_2A301	SF3053	metC	18.92	2	9.46	18	agacatccagacgtat
Ent	Sfle_2A301	SF3906	metR	21.08	3	7.03	63	agccgtccagatgtttacacatcc
Ent	Sfle_2A301	SF3907	metE	21.08	3	7.03	148	ggatgtgtaaacatctggacggct
Ent	Sfle_2A301	SF4016	metJ	31.2	4	7.8	181	ggacgtcaatacatctggacatctaaacttct
Ent	Sfle_2A301	SF4017	metB	31.2	4	7.8	63	agaagtttagatgtccagatgtattgacgtcc
Ent	Sfle_2A301	SF4019	metF	23.55	4	5.89	41	ttacatctggacgtctaaatggatagatgtgc
Ent	Sfle_2002017	SFxv_0200	metN	20.45	3	6.82	74	agacgtctggatgccttaacatcc
Ent	Sfle_2002017	SFxv_0567	ybdH	21.93	2	10.97	26	agacgtttagatgtct
Ent	Sfle_2002017	SFxv_0568	mtnE	21.93	2	10.97	66	agacatctaaacgtct
Ent	Sfle_2002017	SFxv_3214	metK	14.97	3	4.99	121	agccatccagatgttaatccatcc
Ent	Sfle_2002017	SFxv_3349	metC	18.92	2	9.46	18	agacatccagacgtat
Ent	Sfle_2002017	SFxv_4257	metR	21.08	3	7.03	63	agccgtccagatgtttacacatcc
Ent	Sfle_2002017	SFxv_4258	metE	21.08	3	7.03	148	ggatgtgtaaacatctggacggct
Ent	Sfle_2002017	SFxv_4377	metJ	31.2	4	7.8	181	ggacgtcaatacatctggacatctaaacttct
Ent	Sfle_2002017	SFxv_4378	metB	31.2	4	7.8	63	agaagtttagatgtccagatgtattgacgtcc
Ent	Sfle_2002017	SFxv_4381	metF	23.55	4	5.89	41	ttacatctggacgtctaaatggatagatgtgc
Ent	Sfle_2002017	SFxv_4449	metA	27.16	4	6.79	19	agctatctggatgtctaaacgtataagcgtat
Ent	Sfle_2A2457T	S0192	metN	20.45	3	6.82	74	agacgtctggatgccttaacatcc
Ent	Sfle_2A2457T	S0519	ybdH	21.93	2	10.97	26	agacgtttagatgtct
Ent	Sfle_2A2457T	S0520	mtnE	21.93	2	10.97	66	agacatctaaacgtct
Ent	Sfle_2A2457T	S3137	metK	14.97	3	4.99	121	agccatccagatgttaatccatcc
Ent	Sfle_2A2457T	S3256	metC	18.92	2	9.46	18	agacatccagacgtat
Ent	Sfle_2A2457T	S3651	metA	27.16	4	6.79	19	agctatctggatgtctaaacgtataagcgtat
Ent	Sfle_2A2457T	S3728	metF	23.55	4	5.89	41	ttacatctggacgtctaaatggatagatgtgc
Ent	Sfle_2A2457T	S3730	metB	31.2	4	7.8	63	agaagtttagatgtccagatgtattgacgtcc
Ent	Sfle_2A2457T	S3731	metJ	31.2	4	7.8	181	ggacgtcaatacatctggacatctaaacttct
Ent	Sfle_2A2457T	S3848	metE	21.08	3	7.03	148	ggatgtgtaaacatctggacggct
Ent	Sfle_2A2457T	S3849	metR	21.08	3	7.03	63	agccgtccagatgtttacacatcc
Ent	Sdys_SD197	SDY_0531	ybdH	21.93	2	10.97	26	agacgtttagatgtct
Ent	Sdys_SD197	SDY_0532	mtnE	21.93	2	10.97	66	agacatctaaacgtct
Ent	Sdys_SD197	SDY_3065	metC	18.92	2	9.46	18	agacatccagacgtat
Ent	Sdys_SD197	SDY_3130	metK	14.97	3	4.99	121	agccatccagatgttaatccatcc
Ent	Sdys_SD197	SDY_3773	metJ	29.34	4	7.34	181	ggacgtcaacacatctggacatctaaacttct
Ent	Sdys_SD197	SDY_3774	metB	29.34	4	7.34	63	agaagtttagatgtccagatgtgttgacgtcc
Ent	Sdys_SD197	SDY_3776	metF	15.45	2	7.72	57	ttacatctggacgtct
Ent	Sdys_SD197	SDY_3914	metE	21.08	3	7.03	148	ggatgtgtaaacatctggacggct
Ent	Sdys_SD197	SDY_3915	metR	21.08	3	7.03	63	agccgtccagatgtttacacatcc
Ent	Sdys_SD197	SDY_4330	metA	27.16	4	6.79	19	agctatctggatgtctaaacgtataagcgtat
Ent	Ecol_O157H7TW14359	ECSP_0198	metN	20.45	3	6.82	74	agacgtctggatgccttaacatcc
Ent	Ecol_O157H7TW14359	ECSP_0654	ybdH	21.93	2	10.97	26	agacgtttagatgtct
Ent	Ecol_O157H7TW14359	ECSP_0655	mtnE	21.93	2	10.97	66	agacatctaaacgtct
Ent	Ecol_O157H7TW14359	ECSP_3913	metK	14.97	3	4.99	121	agccatccagatgttaatccatcc
Ent	Ecol_O157H7TW14359	ECSP_3984	metC	18.92	2	9.46	18	agacatccagacgtat
Ent	Ecol_O157H7TW14359	ECSP_4883	metR	21.08	3	7.03	63	agccgtccagatgtttacacatcc
Ent	Ecol_O157H7TW14359	ECSP_4884	metE	21.08	3	7.03	148	ggatgtgtaaacatctggacggct
Ent	Ecol_O157H7TW14359	ECSP_5008	metJ	31.2	4	7.8	181	ggacgtcaatacatctggacatctaaacttct
Ent	Ecol_O157H7TW14359	ECSP_5009	metB	31.2	4	7.8	63	agaagtttagatgtccagatgtattgacgtcc
Ent	Ecol_O157H7TW14359	ECSP_5011	metF	20.47	3	6.82	49	ttacatctggacgtctaaacggat
Ent	Ecol_O157H7TW14359	ECSP_5082	metA	27.16	4	6.79	19	agctatctggatgtctaaacgtataagcgtat
Ent	Ecol_157H7_EC4115	ECH74115_0210	metN	20.45	3	6.82	74	agacgtctggatgccttaacatcc
Ent	Ecol_157H7_EC4115	ECH74115_0685	ybdH	21.93	2	10.97	26	agacgtttagatgtct
Ent	Ecol_157H7_EC4115	ECH74115_0686	mtnE	21.93	2	10.97	66	agacatctaaacgtct
Ent	Ecol_157H7_EC4115	ECH74115_4244	metK	14.97	3	4.99	121	agccatccagatgttaatccatcc
Ent	Ecol_157H7_EC4115	ECH74115_4318	metC	18.92	2	9.46	18	agacatccagacgtat
Ent	Ecol_157H7_EC4115	ECH74115_5269	metR	21.08	3	7.03	63	agccgtccagatgtttacacatcc
Ent	Ecol_157H7_EC4115	ECH74115_5270	metE	21.08	3	7.03	148	ggatgtgtaaacatctggacggct
Ent	Ecol_157H7_EC4115	ECH74115_5398	metJ	31.2	4	7.8	181	ggacgtcaatacatctggacatctaaacttct
Ent	Ecol_157H7_EC4115	ECH74115_5399	metB	31.2	4	7.8	63	agaagtttagatgtccagatgtattgacgtcc
Ent	Ecol_157H7_EC4115	ECH74115_5402	metF	20.47	3	6.82	49	ttacatctggacgtctaaacggat
Ent	Ecol_157H7_EC4115	ECH74115_5483	metA	27.16	4	6.79	19	agctatctggatgtctaaacgtataagcgtat
Ent	Ecol_O157H7_EDL933	Z0211	metN	20.45	3	6.82	74	agacgtctggatgccttaacatcc
Ent	Ecol_O157H7_EDL933	Z0742	ybdH	21.93	2	10.97	26	agacgtttagatgtct
Ent	Ecol_O157H7_EDL933	Z0743	mtnE	21.93	2	10.97	66	agacatctaaacgtct
Ent	Ecol_O157H7_EDL933	Z4287	metK	14.97	3	4.99	121	agccatccagatgttaatccatcc
Ent	Ecol_O157H7_EDL933	Z5349	metR	21.08	3	7.03	63	agccgtccagatgtttacacatcc
Ent	Ecol_O157H7_EDL933	Z5351	metE	21.08	3	7.03	148	ggatgtgtaaacatctggacggct
Ent	Ecol_O157H7_EDL933	Z5493	metJ	31.2	4	7.8	181	ggacgtcaatacatctggacatctaaacttct
Ent	Ecol_O157H7_EDL933	Z5494	metB	31.2	4	7.8	63	agaagtttagatgtccagatgtattgacgtcc
Ent	Ecol_O157H7_EDL933	Z5496	metF	20.47	3	6.82	49	ttacatctggacgtctaaacggat
Ent	Ecol_O157H7_EDL933	Z5599	metA	27.16	4	6.79	19	agctatctggatgtctaaacgtataagcgtat
Ent	Ecol_O157H7_RIMD0509952	ECs_0201	metN	20.45	3	6.82	74	agacgtctggatgccttaacatcc
Ent	Ecol_O157H7_RIMD0509952	ECs_0638	ybdH	21.93	2	10.97	26	agacgtttagatgtct
Ent	Ecol_O157H7_RIMD0509952	ECs_0639	mtnE	21.93	2	10.97	66	agacatctaaacgtct
Ent	Ecol_O157H7_RIMD0509952	ECs_3818	metK	14.97	3	4.99	121	agccatccagatgttaatccatcc
Ent	Ecol_O157H7_RIMD0509952	ECs_3892	metC	18.92	2	9.46	18	agacatccagacgtat
Ent	Ecol_O157H7_RIMD0509952	ECs_4758	metR	21.08	3	7.03	63	agccgtccagatgtttacacatcc
Ent	Ecol_O157H7_RIMD0509952	ECs_4759	metE	21.08	3	7.03	148	ggatgtgtaaacatctggacggct
Ent	Ecol_O157H7_RIMD0509952	ECs_4867	metJ	31.2	4	7.8	181	ggacgtcaatacatctggacatctaaacttct
Ent	Ecol_O157H7_RIMD0509952	ECs_4868	metB	31.2	4	7.8	63	agaagtttagatgtccagatgtattgacgtcc
Ent	Ecol_O157H7_RIMD0509952	ECs_4870	metF	20.47	3	6.82	49	ttacatctggacgtctaaacggat
Ent	Ecol_O157H7_RIMD0509952	ECs_4931	metA	27.16	4	6.79	19	agctatctggatgtctaaacgtataagcgtat
Ent	Ecol_UMN026	ECUMN_0197	metN	20.45	3	6.82	74	agacgtctggatgccttaacatcc
Ent	Ecol_UMN026	ECUMN_0694	ybdH	21.93	2	10.97	26	agacgtttagatgtct
Ent	Ecol_UMN026	ECUMN_0695	mtnE	21.93	2	10.97	65	agacatctaaacgtct
Ent	Ecol_UMN026	ECUMN_3294	metK	14.97	3	4.99	121	agccatccagatgttaatccatcc
Ent	Ecol_UMN026	ECUMN_3492	metC	18.92	2	9.46	18	agacatccagacgtat
Ent	Ecol_UMN026	ECUMN_4354	metR	21.08	3	7.03	63	agccgtccagatgtttacacatcc
Ent	Ecol_UMN026	ECUMN_4355	metE	21.08	3	7.03	148	ggatgtgtaaacatctggacggct
Ent	Ecol_UMN026	ECUMN_4468	metJ	31.2	4	7.8	181	ggacgtcaatacatctggacatctaaacttct
Ent	Ecol_UMN026	ECUMN_4469	metB	31.2	4	7.8	63	agaagtttagatgtccagatgtattgacgtcc
Ent	Ecol_UMN026	ECUMN_4473	metF	26.19	4	6.55	41	ttacatctggacgtctaaatggatagatgttc
Ent	Ecol_UMN026	ECUMN_4539	metA	27.16	4	6.79	19	agctatctggatgtctaaacgtataagcgtat
Ent	Ecol_APECO1	APECO1_1449	mtnE	21.93	2	10.97	77	agacatctaaacgtct
Ent	Ecol_APECO1	APECO1_1450	ybdH	21.93	2	10.97	26	agacgtttagatgtct
Ent	Ecol_APECO1	APECO1_1788	metN	20.45	3	6.82	74	agacgtctggatgccttaacatcc
Ent	Ecol_APECO1	APECO1_2463	metA	27.16	4	6.79	19	agctatctggatgtctaaacgtataagcgtat
Ent	Ecol_APECO1	APECO1_2525	metF	24.95	4	6.24	41	ttacatctggacgtctaaacggatagatgtgc
Ent	Ecol_APECO1	APECO1_2532	metB	31.2	4	7.8	63	agaagtttagatgtccagatgtattgacgtcc
Ent	Ecol_APECO1	APECO1_2533	metJ	31.2	4	7.8	181	ggacgtcaatacatctggacatctaaacttct
Ent	Ecol_APECO1	APECO1_2647	metE	21.08	3	7.03	30	ggatgtgtaaacatctggacggct
Ent	Ecol_APECO1	APECO1_2648	metR	21.08	3	7.03	63	agccgtccagatgtttacacatcc
Ent	Ecol_APECO1	APECO1_3417	metC	18.92	2	9.46	18	agacatccagacgtat
Ent	Ecol_APECO1	APECO1_3589	metK	14.97	3	4.99	121	agccatccagatgttaatccatcc
Ent	Ecol_UTI89	UTI89_C0215	metN	20.45	3	6.82	74	agacgtctggatgccttaacatcc
Ent	Ecol_UTI89	UTI89_C0602	ybdH	21.93	2	10.97	26	agacgtttagatgtct
Ent	Ecol_UTI89	UTI89_C0603	mtnE	21.93	2	10.97	77	agacatctaaacgtct
Ent	Ecol_UTI89	UTI89_C3331	metK	14.97	3	4.99	109	agccatccagatgttaatccatcc
Ent	Ecol_UTI89	UTI89_C3428	metC	18.92	2	9.46	18	agacatccagacgtat
Ent	Ecol_UTI89	UTI89_C4392	metR	21.08	3	7.03	63	agccgtccagatgtttacacatcc
Ent	Ecol_UTI89	UTI89_C4393	metE	21.08	3	7.03	30	ggatgtgtaaacatctggacggct
Ent	Ecol_UTI89	UTI89_C4523	metJ	31.2	4	7.8	181	ggacgtcaatacatctggacatctaaacttct
Ent	Ecol_UTI89	UTI89_C4524	metB	31.2	4	7.8	63	agaagtttagatgtccagatgtattgacgtcc
Ent	Ecol_UTI89	UTI89_C4531	metF	24.95	4	6.24	41	ttacatctggacgtctaaacggatagatgtgc
Ent	Ecol_UTI89	UTI89_C4572	metA	27.16	4	6.79	19	agctatctggatgtctaaacgtataagcgtat
Ent	Ecol_S88	ECS88_0211	metN	20.45	3	6.82	74	agacgtctggatgccttaacatcc
Ent	Ecol_S88	ECS88_0639	ybdH	21.93	2	10.97	26	agacgtttagatgtct
Ent	Ecol_S88	ECS88_0640	mtnE	21.93	2	10.97	77	agacatctaaacgtct
Ent	Ecol_S88	ECS88_3224	metK	14.97	3	4.99	121	agccatccagatgttaatccatcc
Ent	Ecol_S88	ECS88_3388	metC	18.92	2	9.46	18	agacatccagacgtat
Ent	Ecol_S88	ECS88_4256	metR	21.08	3	7.03	63	agccgtccagatgtttacacatcc
Ent	Ecol_S88	ECS88_4257	metE	21.08	3	7.03	30	ggatgtgtaaacatctggacggct
Ent	Ecol_S88	ECS88_4388	metJ	31.2	4	7.8	181	ggacgtcaatacatctggacatctaaacttct
Ent	Ecol_S88	ECS88_4390	metB	31.2	4	7.8	63	agaagtttagatgtccagatgtattgacgtcc
Ent	Ecol_S88	ECS88_4397	metF	24.95	4	6.24	41	ttacatctggacgtctaaacggatagatgtgc
Ent	Ecol_S88	ECS88_4478	metA	27.16	4	6.79	19	agctatctggatgtctaaacgtataagcgtat
Ent	Ecol_ED1a	ECED1_0206	metN	20.45	3	6.82	74	agacgtctggatgccttaacatcc
Ent	Ecol_ED1a	ECED1_0598	ybdH	21.93	2	10.97	26	agacgtttagatgtct
Ent	Ecol_ED1a	ECED1_0599	mtnE	21.93	2	10.97	66	agacatctaaacgtct
Ent	Ecol_ED1a	ECED1_3405	metK	14.97	3	4.99	121	agccatccagatgttaatccatcc
Ent	Ecol_ED1a	ECED1_3658	metC	18.92	2	9.46	18	agacatccagacgtat
Ent	Ecol_ED1a	ECED1_4513	metR	18.85	3	6.28	63	agccgtccggatgtttacacatcc
Ent	Ecol_ED1a	ECED1_4514	metE	18.85	3	6.28	30	ggatgtgtaaacatccggacggct
Ent	Ecol_ED1a	ECED1_4640	metJ	31.2	4	7.8	181	ggacgtcaatacatctggacatctaaacttct
Ent	Ecol_ED1a	ECED1_4642	metB	31.2	4	7.8	63	agaagtttagatgtccagatgtattgacgtcc
Ent	Ecol_ED1a	ECED1_4647	metF	24.95	4	6.24	41	ttacatctggacgtctaaacggatagatgtgc
Ent	Ecol_ED1a	ECED1_4720	metA	27.16	4	6.79	19	agctatctggatgtctaaacgtataagcgtat
Ent	Ecol_536	ECP_0209	metN	20.45	3	6.82	74	agacgtctggatgccttaacatcc
Ent	Ecol_536	ECP_0632	ybdH	21.93	2	10.97	26	agacgtttagatgtct
Ent	Ecol_536	ECP_0633	mtnE	21.93	2	10.97	66	agacatctaaacgtct
Ent	Ecol_536	ECP_2935	metK	14.97	3	4.99	121	agccatccagatgttaatccatcc
Ent	Ecol_536	ECP_3091	metC	18.92	2	9.46	18	agacatccagacgtat
Ent	Ecol_536	ECP_4022	metR	21.08	3	7.03	63	agccgtccagatgtttacacatcc
Ent	Ecol_536	ECP_4023	metE	21.08	3	7.03	30	ggatgtgtaaacatctggacggct
Ent	Ecol_536	ECP_4147	metJ	31.2	4	7.8	181	ggacgtcaatacatctggacatctaaacttct
Ent	Ecol_536	ECP_4148	metB	31.2	4	7.8	63	agaagtttagatgtccagatgtattgacgtcc
Ent	Ecol_536	ECP_4155	metF	24.95	4	6.24	41	ttacatctggacgtctaaacggatagatgtgc
Ent	Ecol_536	ECP_4223	metA	27.16	4	6.79	19	agctatctggatgtctaaacgtataagcgtat
Ent	Ecol_0127H6_E234869	E2348_C_0205	metN	20.45	3	6.82	74	agacgtctggatgccttaacatcc
Ent	Ecol_0127H6_E234869	E2348_C_0502	ybdH	21.93	2	10.97	26	agacgtttagatgtct
Ent	Ecol_0127H6_E234869	E2348_C_0503	mtnE	21.93	2	10.97	66	agacatctaaacgtct
Ent	Ecol_0127H6_E234869	E2348_C_3195	metK	14.97	3	4.99	121	agccatccagatgttaatccatcc
Ent	Ecol_0127H6_E234869	E2348_C_3294	metC	18.92	2	9.46	18	agacatccagacgtat
Ent	Ecol_0127H6_E234869	E2348_C_4129	metR	21.08	3	7.03	63	agccgtccagatgtttacacatcc
Ent	Ecol_0127H6_E234869	E2348_C_4130	metE	21.08	3	7.03	30	ggatgtgtaaacatctggacggct
Ent	Ecol_0127H6_E234869	E2348_C_4242	metJ	31.2	4	7.8	181	ggacgtcaatacatctggacatctaaacttct
Ent	Ecol_0127H6_E234869	E2348_C_4243	metB	31.2	4	7.8	63	agaagtttagatgtccagatgtattgacgtcc
Ent	Ecol_0127H6_E234869	E2348_C_4250	metF	24.95	4	6.24	41	ttacatctggacgtctaaacggatagatgtgc
Ent	Ecol_0127H6_E234869	E2348_C_4316	metA	27.16	4	6.79	19	agctatctggatgtctaaacgtataagcgtat
Ent	Ecol_SMS35	EcSMS35_0211	metN	20.45	3	6.82	74	agacgtctggatgccttaacatcc
Ent	Ecol_SMS35	EcSMS35_0620	ybdH	21.93	2	10.97	26	agacgtttagatgtct
Ent	Ecol_SMS35	EcSMS35_0621	mtnE	21.93	2	10.97	66	agacatctaaacgtct
Ent	Ecol_SMS35	EcSMS35_3084	metK	14.97	3	4.99	121	agccatccagatgttaatccatcc
Ent	Ecol_SMS35	EcSMS35_3292	metC	18.92	2	9.46	18	agacatccagacgtat
Ent	Ecol_SMS35	EcSMS35_4194i	metR	21.08	3	7.03	63	agccgtccagatgtttacacatcc
Ent	Ecol_SMS35	EcSMS35_4195	metE	21.08	3	7.03	30	ggatgtgtaaacatctggacggct
Ent	Ecol_SMS35	EcSMS35_4380	metJ	31.2	4	7.8	181	ggacgtcaatacatctggacatctaaacttct
Ent	Ecol_SMS35	EcSMS35_4381	metB	31.2	4	7.8	63	agaagtttagatgtccagatgtattgacgtcc
Ent	Ecol_SMS35	EcSMS35_4389	metF	26.19	4	6.55	41	ttacatctggacgtctaaatggatagatgttc
Ent	Ecol_SMS35	EcSMS35_4467	metA	27.16	4	6.79	19	agctatctggatgtctaaacgtataagcgtat
Ent	Ecol_IAI39	ECIAI39_0444	metN	20.45	3	6.82	74	agacgtctggatgccttaacatcc
Ent	Ecol_IAI39	ECIAI39_0577	ybdH	21.93	2	10.97	26	agacgtttagatgtct
Ent	Ecol_IAI39	ECIAI39_0578	mtnE	21.93	2	10.97	66	agacatctaaacgtct
Ent	Ecol_IAI39	ECIAI39_3047	metF	26.19	4	6.55	41	ttacatctggacgtctaaatggatagatgttc
Ent	Ecol_IAI39	ECIAI39_3055	metB	31.2	4	7.8	63	agaagtttagatgtccagatgtattgacgtcc
Ent	Ecol_IAI39	ECIAI39_3056	metJ	31.2	4	7.8	181	ggacgtcaatacatctggacatctaaacttct
Ent	Ecol_IAI39	ECIAI39_3180	metE	21.08	3	7.03	30	ggatgtgtaaacatctggacggct
Ent	Ecol_IAI39	ECIAI39_3181	metR	21.08	3	7.03	63	agccgtccagatgtttacacatcc
Ent	Ecol_IAI39	ECIAI39_3360	metK	14.97	3	4.99	121	agccatccagatgttaatccatcc
Ent	Ecol_IAI39	ECIAI39_3502	metC	18.92	2	9.46	18	agacatccagacgtat
Ent	Ecol_IAI39	ECIAI39_4399	metA	27.16	4	6.79	19	agctatctggatgtctaaacgtataagcgtat
Ent	Ecol_CFT073	c0240	metN	20.45	3	6.82	74	agacgtctggatgccttaacatcc
Ent	Ecol_CFT073	c0687	ybdH	21.93	2	10.97	26	agacgtttagatgtct
Ent	Ecol_CFT073	c0688	mtnE	21.93	2	10.97	66	agacatctaaacgtct
Ent	Ecol_CFT073	c3528	metK	14.97	3	4.99	109	agccatccagatgttaatccatcc
Ent	Ecol_CFT073	c3742	metC	18.92	2	9.46	18	agacatccagacgtat
Ent	Ecol_CFT073	c4750	metR	21.08	3	7.03	63	agccgtccagatgtttacacatcc
Ent	Ecol_CFT073	c4751	metE	21.08	3	7.03	30	ggatgtgtaaacatctggacggct
Ent	Ecol_CFT073	c4891	metJ	31.2	4	7.8	181	ggacgtcaatacatctggacatctaaacttct
Ent	Ecol_CFT073	c4892	metB	31.2	4	7.8	63	agaagtttagatgtccagatgtattgacgtcc
Ent	Ecol_CFT073	c4899	metF	24.95	4	6.24	41	ttacatctggacgtctaaacggatagatgtgc
Ent	Ecol_CFT073	c4970	metA	27.16	4	6.79	19	agctatctggatgtctaaacgtataagcgtat
Ent	Ecol_SE15	ECSF_0215	metN	20.45	3	6.82	74	agacgtctggatgccttaacatcc
Ent	Ecol_SE15	ECSF_0541	ybdH	21.93	2	10.97	26	agacgtttagatgtct
Ent	Ecol_SE15	ECSF_0542	mtnE	21.93	2	10.97	66	agacatctaaacgtct
Ent	Ecol_SE15	ECSF_2740	metK	14.97	3	4.99	121	agccatccagatgttaatccatcc
Ent	Ecol_SE15	ECSF_2837	metC	18.92	2	9.46	18	agacatccagacgtat
Ent	Ecol_SE15	ECSF_3668	metR	21.08	3	7.03	63	agccgtccagatgtttacacatcc
Ent	Ecol_SE15	ECSF_3669	metE	21.08	3	7.03	30	ggatgtgtaaacatctggacggct
Ent	Ecol_SE15	ECSF_3798	metJ	31.2	4	7.8	181	ggacgtcaatacatctggacatctaaacttct
Ent	Ecol_SE15	ECSF_3799	metB	31.2	4	7.8	63	agaagtttagatgtccagatgtattgacgtcc
Ent	Ecol_SE15	ECSF_3803	metF	24.95	4	6.24	41	ttacatctggacgtctaaacggatagatgtgc
Ent	Ecol_SE15	ECSF_3863	metA	27.16	4	6.79	19	agctatctggatgtctaaacgtataagcgtat
Ent	Ecol_042	EC042_0198	metN	20.45	3	6.82	74	agacgtctggatgccttaacatcc
Ent	Ecol_042	EC042_0638	ybdH	21.93	2	10.97	26	agacgtttagatgtct
Ent	Ecol_042	EC042_0639	mtnE	21.93	2	10.97	65	agacatctaaacgtct
Ent	Ecol_042	EC042_3149	metK	14.97	3	4.99	121	agccatccagatgttaatccatcc
Ent	Ecol_042	EC042_3297	metC	18.92	2	9.46	18	agacatccagacgtat
Ent	Ecol_042	EC042_4208	metR	21.08	3	7.03	63	agccgtccagatgtttacacatcc
Ent	Ecol_042	EC042_4209	metE	21.08	3	7.03	148	ggatgtgtaaacatctggacggct
Ent	Ecol_042	EC042_4312	metJ	31.2	4	7.8	181	ggacgtcaatacatctggacatctaaacttct
Ent	Ecol_042	EC042_4313	metB	31.2	4	7.8	63	agaagtttagatgtccagatgtattgacgtcc
Ent	Ecol_042	EC042_4317	metF	26.19	4	6.55	41	ttacatctggacgtctaaatggatagatgttc
Ent	Ecol_042	EC042_4375	metA	27.16	4	6.79	19	agctatctggatgtctaaacgtataagcgtat
Ent	Ecol_11128	ECO111_0202	metN	20.45	3	6.82	74	agacgtctggatgccttaacatcc
Ent	Ecol_11128	ECO111_0630	ybdH	21.93	2	10.97	26	agacgtttagatgtct
Ent	Ecol_11128	ECO111_0631	mtnE	21.93	2	10.97	66	agacatctaaacgtct
Ent	Ecol_11128	ECO111_3690	metK	14.97	3	4.99	121	agccatccagatgttaatccatcc
Ent	Ecol_11128	ECO111_3835	metC	18.92	2	9.46	18	agacatccagacgtat
Ent	Ecol_11128	ECO111_4656	metR	21.08	3	7.03	63	agccgtccagatgtttacacatcc
Ent	Ecol_11128	ECO111_4657	metE	21.08	3	7.03	30	ggatgtgtaaacatctggacggct
Ent	Ecol_11128	ECO111_4764	metJ	31.2	4	7.8	181	ggacgtcaatacatctggacatctaaacttct
Ent	Ecol_11128	ECO111_4765	metB	31.2	4	7.8	63	agaagtttagatgtccagatgtattgacgtcc
Ent	Ecol_11128	ECO111_4767	metF	23.55	4	5.89	41	ttacatctggacgtctaaatggatagatgtgc
Ent	Ecol_11128	ECO111_4825	metA	27.16	4	6.79	19	agctatctggatgtctaaacgtataagcgtat
Ent	Ecol_11368	ECO26_0204	metN	20.45	3	6.82	74	agacgtctggatgccttaacatcc
Ent	Ecol_11368	ECO26_0675	ybdH	21.93	2	10.97	26	agacgtttagatgtct
Ent	Ecol_11368	ECO26_0676	mtnE	21.93	2	10.97	66	agacatctaaacgtct
Ent	Ecol_11368	ECO26_4041	metK	14.97	3	4.99	121	agccatccagatgttaatccatcc
Ent	Ecol_11368	ECO26_4113	metC	18.92	2	9.46	18	agacatccagacgtat
Ent	Ecol_11368	ECO26_4643	metF	23.55	4	5.89	41	ttacatctggacgtctaaatggatagatgtgc
Ent	Ecol_11368	ECO26_4645	metB	31.2	4	7.8	63	agaagtttagatgtccagatgtattgacgtcc
Ent	Ecol_11368	ECO26_4646	metJ	31.2	4	7.8	181	ggacgtcaatacatctggacatctaaacttct
Ent	Ecol_11368	ECO26_4756	metE	21.08	3	7.03	30	ggatgtgtaaacatctggacggct
Ent	Ecol_11368	ECO26_4757	metR	21.08	3	7.03	63	agccgtccagatgtttacacatcc
Ent	Ecol_11368	ECO26_5117	metA	27.16	4	6.79	19	agctatctggatgtctaaacgtataagcgtat
Ent	Ecol_12009	ECO103_0199	metN	20.45	3	6.82	74	agacgtctggatgccttaacatcc
Ent	Ecol_12009	ECO103_0608	ybdH	21.93	2	10.97	26	agacgtttagatgtct
Ent	Ecol_12009	ECO103_0609	mtnE	21.93	2	10.97	66	agacatctaaacgtct
Ent	Ecol_12009	ECO103_3522	metK	14.97	3	4.99	121	agccatccagatgttaatccatcc
Ent	Ecol_12009	ECO103_3690	metC	18.92	2	9.46	18	agacatccagacgtat
Ent	Ecol_12009	ECO103_4334	metE	21.08	3	7.03	35	ggatgtgtaaacatctggacggct
Ent	Ecol_12009	ECO103_4335	metR	21.08	3	7.03	63	agccgtccagatgtttacacatcc
Ent	Ecol_12009	ECO103_4695	metJ	31.2	4	7.8	181	ggacgtcaatacatctggacatctaaacttct
Ent	Ecol_12009	ECO103_4696	metB	31.2	4	7.8	63	agaagtttagatgtccagatgtattgacgtcc
Ent	Ecol_12009	ECO103_4698	metF	24.95	4	6.24	41	ttacatctggacgtctaaacggatagatgtgc
Ent	Ecol_12009	ECO103_4757	metA	27.16	4	6.79	19	agctatctggatgtctaaacgtataagcgtat
Ent	Ecol_CB9615	G2583_0203	metN	20.45	3	6.82	74	agacgtctggatgccttaacatcc
Ent	Ecol_CB9615	G2583_0763	ybdH	21.93	2	10.97	26	agacgtttagatgtct
Ent	Ecol_CB9615	G2583_0764	mtnE	21.93	2	10.97	66	agacatctaaacgtct
Ent	Ecol_CB9615	G2583_3601	metK	14.97	3	4.99	121	agccatccagatgttaatccatcc
Ent	Ecol_CB9615	G2583_3732	metC	18.92	2	9.46	18	agacatccagacgtat
Ent	Ecol_CB9615	G2583_4628	metR	21.08	3	7.03	63	agccgtccagatgtttacacatcc
Ent	Ecol_CB9615	G2583_4629	metE	21.08	3	7.03	148	ggatgtgtaaacatctggacggct
Ent	Ecol_CB9615	G2583_4750	metJ	31.2	4	7.8	181	ggacgtcaatacatctggacatctaaacttct
Ent	Ecol_CB9615	G2583_4751	metB	31.2	4	7.8	63	agaagtttagatgtccagatgtattgacgtcc
Ent	Ecol_CB9615	G2583_4753	metF	24.95	4	6.24	41	ttacatctggacgtctaaacggatagatgtgc
Ent	Ecol_CB9615	G2583_4830	metA	27.16	4	6.79	19	agctatctggatgtctaaacgtataagcgtat
Ent	Ecol_IHE3034	ECOK1_0201	metN	20.45	3	6.82	74	agacgtctggatgccttaacatcc
Ent	Ecol_IHE3034	ECOK1_0612	ybdH	21.93	2	10.97	26	agacgtttagatgtct
Ent	Ecol_IHE3034	ECOK1_0613	mtnE	21.93	2	10.97	77	agacatctaaacgtct
Ent	Ecol_IHE3034	ECOK1_3330	metK	14.97	3	4.99	121	agccatccagatgttaatccatcc
Ent	Ecol_IHE3034	ECOK1_3424	metC	18.92	2	9.46	18	agacatccagacgtat
Ent	Ecol_IHE3034	ECOK1_4277i	metR	21.08	3	7.03	63	agccgtccagatgtttacacatcc
Ent	Ecol_IHE3034	ECOK1_4279	metE	21.08	3	7.03	30	ggatgtgtaaacatctggacggct
Ent	Ecol_IHE3034	ECOK1_4406	metJ	31.2	4	7.8	181	ggacgtcaatacatctggacatctaaacttct
Ent	Ecol_IHE3034	ECOK1_4407	metB	31.2	4	7.8	63	agaagtttagatgtccagatgtattgacgtcc
Ent	Ecol_IHE3034	ECOK1_4414	metF	24.95	4	6.24	41	ttacatctggacgtctaaacggatagatgtgc
Ent	Ecol_IHE3034	ECOK1_4490	metA	27.16	4	6.79	19	agctatctggatgtctaaacgtataagcgtat
Ent	Ecol_ABU83972	ECABU_c02150	metN	20.45	3	6.82	74	agacgtctggatgccttaacatcc
Ent	Ecol_ABU83972	ECABU_c06500	ybdH	21.93	2	10.97	26	agacgtttagatgtct
Ent	Ecol_ABU83972	ECABU_c06510	mtnE	21.93	2	10.97	66	agacatctaaacgtct
Ent	Ecol_ABU83972	ECABU_c32280	metK	14.97	3	4.99	121	agccatccagatgttaatccatcc
Ent	Ecol_ABU83972	ECABU_c34110	metC	18.92	2	9.46	18	agacatccagacgtat
Ent	Ecol_ABU83972	ECABU_c43100	metR	21.08	3	7.03	63	agccgtccagatgtttacacatcc
Ent	Ecol_ABU83972	ECABU_c43110	metE	21.08	3	7.03	30	ggatgtgtaaacatctggacggct
Ent	Ecol_ABU83972	ECABU_c44450	metJ	31.2	4	7.8	181	ggacgtcaatacatctggacatctaaacttct
Ent	Ecol_ABU83972	ECABU_c44460	metB	31.2	4	7.8	63	agaagtttagatgtccagatgtattgacgtcc
Ent	Ecol_ABU83972	ECABU_c44530	metF	24.95	4	6.24	41	ttacatctggacgtctaaacggatagatgtgc
Ent	Ecol_ABU83972	ECABU_c45290	metA	27.16	4	6.79	19	agctatctggatgtctaaacgtataagcgtat
Ent	Ecol_UM146	UM146_01330	metC	18.92	2	9.46	18	agacatccagacgtat
Ent	Ecol_UM146	UM146_01805	metK	14.97	3	4.99	121	agccatccagatgttaatccatcc
Ent	Ecol_UM146	UM146_14500	mtnE	21.93	2	10.97	77	agacatctaaacgtct
Ent	Ecol_UM146	UM146_14505	ybdH	21.93	2	10.97	26	agacgtttagatgtct
Ent	Ecol_UM146	UM146_19275	metR	21.08	3	7.03	63	agccgtccagatgtttacacatcc
Ent	Ecol_UM146	UM146_19280	metE	21.08	3	7.03	30	ggatgtgtaaacatctggacggct
Ent	Ecol_UM146	UM146_19930	metJ	31.2	4	7.8	181	ggacgtcaatacatctggacatctaaacttct
Ent	Ecol_UM146	UM146_19935	metB	31.2	4	7.8	63	agaagtttagatgtccagatgtattgacgtcc
Ent	Ecol_UM146	UM146_19965	metF	24.95	4	6.24	41	ttacatctggacgtctaaacggatagatgtgc
Ent	Ecol_UM146	UM146_20125	metA	27.16	4	6.79	19	agctatctggatgtctaaacgtataagcgtat
Ent	Ecol_UM146	UM146_23805	metN	20.45	3	6.82	74	agacgtctggatgccttaacatcc
Ent	Ecol_ETECH10407	ETEC_0195	metN	20.45	3	6.82	74	agacgtctggatgccttaacatcc
Ent	Ecol_ETECH10407	ETEC_0629	ybdH	21.93	2	10.97	26	agacgtttagatgtct
Ent	Ecol_ETECH10407	ETEC_0630	mtnE	21.93	2	10.97	66	agacatctaaacgtct
Ent	Ecol_ETECH10407	ETEC_3132	metK	14.97	3	4.99	121	agccatccagatgttaatccatcc
Ent	Ecol_ETECH10407	ETEC_3280	metC	18.92	2	9.46	18	agacatccagacgtat
Ent	Ecol_ETECH10407	ETEC_4105	metR	21.08	3	7.03	63	agccgtccagatgtttacacatcc
Ent	Ecol_ETECH10407	ETEC_4106	metE	21.08	3	7.03	149	ggatgtgtaaacatctggacggct
Ent	Ecol_ETECH10407	ETEC_4207	metJ	31.2	4	7.8	181	ggacgtcaatacatctggacatctaaacttct
Ent	Ecol_ETECH10407	ETEC_4208	metB	31.2	4	7.8	63	agaagtttagatgtccagatgtattgacgtcc
Ent	Ecol_ETECH10407	ETEC_4210	metF	24.95	4	6.24	41	ttacatctggacgtctaaacggatagatgtgc
Ent	Ecol_ETECH10407	ETEC_4268	metA	27.16	4	6.79	19	agctatctggatgtctaaacgtataagcgtat
Ent	Ecol_NRG857C	NRG857_01020	metN	20.45	3	6.82	74	agacgtctggatgccttaacatcc
Ent	Ecol_NRG857C	NRG857_02725	ybdH	21.93	2	10.97	26	agacgtttagatgtct
Ent	Ecol_NRG857C	NRG857_02730	mtnE	21.93	2	10.97	66	agacatctaaacgtct
Ent	Ecol_NRG857C	NRG857_14450	metK	14.97	3	4.99	121	agccatccagatgttaatccatcc
Ent	Ecol_NRG857C	NRG857_14915	metC	18.92	2	9.46	18	agacatccagacgtat
Ent	Ecol_NRG857C	NRG857_19000	metR	21.08	3	7.03	63	agccgtccagatgtttacacatcc
Ent	Ecol_NRG857C	NRG857_19005	metE	21.08	3	7.03	30	ggatgtgtaaacatctggacggct
Ent	Ecol_NRG857C	NRG857_19660	metJ	31.2	4	7.8	181	ggacgtcaatacatctggacatctaaacttct
Ent	Ecol_NRG857C	NRG857_19665	metB	31.2	4	7.8	63	agaagtttagatgtccagatgtattgacgtcc
Ent	Ecol_NRG857C	NRG857_19695	metF	24.95	4	6.24	41	ttacatctggacgtctaaacggatagatgtgc
Ent	Ecol_NRG857C	NRG857_20005	metA	27.16	4	6.79	19	agctatctggatgtctaaacgtataagcgtat
Ent	Ecol_W	ECW_m0196	metN	20.45	3	6.82	74	agacgtctggatgccttaacatcc
Ent	Ecol_W	ECW_m0655	ybdH	21.93	2	10.97	26	agacgtttagatgtct
Ent	Ecol_W	ECW_m0656	mtnE	21.93	2	10.97	66	agacatctaaacgtct
Ent	Ecol_W	ECW_m3200	metK	14.97	3	4.99	121	agccatccagatgttaatccatcc
Ent	Ecol_W	ECW_m3279	metC	18.92	2	9.46	18	agacatccagacgtat
Ent	Ecol_W	ECW_m4130	metR	21.08	3	7.03	63	agccgtccagatgtttacacatcc
Ent	Ecol_W	ECW_m4131	metE	21.08	3	7.03	35	ggatgtgtaaacatctggacggct
Ent	Ecol_W	ECW_m4295	metJ	31.2	4	7.8	181	ggacgtcaatacatctggacatctaaacttct
Ent	Ecol_W	ECW_m4296	metB	31.2	4	7.8	63	agaagtttagatgtccagatgtattgacgtcc
Ent	Ecol_W	ECW_m4298	metF	23.55	4	5.89	41	ttacatctggacgtctaaatggatagatgtgc
Ent	Ecol_W	ECW_m4372	metA	27.16	4	6.79	19	agctatctggatgtctaaacgtataagcgtat
Ent	Efer_ATCC35469	EFER_0223	metN	20.45	3	6.82	74	agacgtctggatgccttaacatcc
Ent	Efer_ATCC35469	EFER_2493	mtnE	21.93	2	10.97	66	agacatctaaacgtct
Ent	Efer_ATCC35469	EFER_2494	ybdH	21.93	2	10.97	26	agacgtttagatgtct
Ent	Efer_ATCC35469	EFER_2881	metK	14.97	3	4.99	121	agccatccagatgttaatccatcc
Ent	Efer_ATCC35469	EFER_2948	metC	18.92	2	9.46	18	agacatccagacgtat
Ent	Efer_ATCC35469	EFER_3671	metE	21.08	3	7.03	30	ggatgtgtaaacatctggacggct
Ent	Efer_ATCC35469	EFER_3672	metR	21.08	3	7.03	63	agccgtccagatgtttacacatcc
Ent	Efer_ATCC35469	EFER_3821	metF	24.95	4	6.24	41	ttacatctggacgtctaaacggatagatgtgc
Ent	Efer_ATCC35469	EFER_3832	metB	31.2	4	7.8	63	agaagtttagatgtccagatgtattgacgtcc
Ent	Efer_ATCC35469	EFER_3833	metJ	31.2	4	7.8	181	ggacgtcaatacatctggacatctaaacttct
Ent	Efer_ATCC35469	EFER_4066	metA	27.16	4	6.79	19	agctatctggatgtctaaacgtataagcgtat
Ent	Sent_14028S	STM14_0289	metN	20.45	3	6.82	75	agacgtctggatgccttaacatcc
Ent	Sent_14028S	STM14_0701	ybdH	21.93	2	10.97	43	agacgtttagatgtct
Ent	Sent_14028S	STM14_0702	mtnE	21.93	2	10.97	67	agacatctaaacgtct
Ent	Sent_14028S	STM14_3733	metK	16.36	3	5.45	121	agccgtccagatgttaatccatcc
Ent	Sent_14028S	STM14_3827	metC	16.6	2	8.3	18	agacatccagacggtt
Ent	Sent_14028S	STM14_4767	metR	24.18	3	8.06	63	agacgtctggatgtttacacatcc
Ent	Sent_14028S	STM14_4769	metE	24.18	3	8.06	161	ggatgtgtaaacatccagacgtct
Ent	Sent_14028S	STM14_4927	metJ	33.43	4	8.36	172	agacgtcaatacatctggacatctaaacttct
Ent	Sent_14028S	STM14_4928	metB	33.43	4	8.36	60	agaagtttagatgtccagatgtattgacgtct
Ent	Sent_14028S	STM14_4935	metF	29.82	4	7.46	41	ttacatctggacgtctaaacggatagatgttt
Ent	Sent_14028S	STM14_5028	metA	32.68	4	8.17	19	agctatctggatgtctaaacgtttaaacgtat
Ent	Sent_entericaserovarTyphimuriumD23580	STMMW_02531	metN	20.45	3	6.82	75	agacgtctggatgccttaacatcc
Ent	Sent_entericaserovarTyphimuriumD23580	STMMW_06671	ybdH	21.93	2	10.97	43	agacgtttagatgtct
Ent	Sent_entericaserovarTyphimuriumD23580	STMMW_06681	mtnE	21.93	2	10.97	67	agacatctaaacgtct
Ent	Sent_entericaserovarTyphimuriumD23580	STMMW_30511	metK	16.36	3	5.45	121	agccgtccagatgttaatccatcc
Ent	Sent_entericaserovarTyphimuriumD23580	STMMW_31211	metC	16.6	2	8.3	18	agacatccagacggtt
Ent	Sent_entericaserovarTyphimuriumD23580	STMMW_39351	metR	24.18	3	8.06	63	agacgtctggatgtttacacatcc
Ent	Sent_entericaserovarTyphimuriumD23580	STMMW_39361	metE	24.18	3	8.06	161	ggatgtgtaaacatccagacgtct
Ent	Sent_entericaserovarTyphimuriumD23580	STMMW_40641	metJ	33.43	4	8.36	172	agacgtcaatacatctggacatctaaacttct
Ent	Sent_entericaserovarTyphimuriumD23580	STMMW_40651	metB	33.43	4	8.36	60	agaagtttagatgtccagatgtattgacgtct
Ent	Sent_entericaserovarTyphimuriumD23580	STMMW_40711	metF	29.82	4	7.46	41	ttacatctggacgtctaaacggatagatgttt
Ent	Sent_entericaserovarTyphimuriumD23580	STMMW_41311	metA	32.68	4	8.17	19	agctatctggatgtctaaacgtttaaacgtat
Ent	Sent_TyphimuriumT000240	STMDT12_C02490	metN	20.45	3	6.82	75	agacgtctggatgccttaacatcc
Ent	Sent_TyphimuriumT000240	STMDT12_C06640	ybdH	21.93	2	10.97	43	agacgtttagatgtct
Ent	Sent_TyphimuriumT000240	STMDT12_C06650	mtnE	21.93	2	10.97	67	agacatctaaacgtct
Ent	Sent_TyphimuriumT000240	STMDT12_C31430	metK	16.36	3	5.45	121	agccgtccagatgttaatccatcc
Ent	Sent_TyphimuriumT000240	STMDT12_C32160	metC	16.6	2	8.3	18	agacatccagacggtt
Ent	Sent_TyphimuriumT000240	STMDT12_C41130	metR	24.18	3	8.06	63	agacgtctggatgtttacacatcc
Ent	Sent_TyphimuriumT000240	STMDT12_C41140	metE	24.18	3	8.06	161	ggatgtgtaaacatccagacgtct
Ent	Sent_TyphimuriumT000240	STMDT12_C42470	metJ	33.43	4	8.36	172	agacgtcaatacatctggacatctaaacttct
Ent	Sent_TyphimuriumT000240	STMDT12_C42480	metB	33.43	4	8.36	60	agaagtttagatgtccagatgtattgacgtct
Ent	Sent_TyphimuriumT000240	STMDT12_C42540	metF	29.82	4	7.46	41	ttacatctggacgtctaaacggatagatgttt
Ent	Sent_TyphimuriumT000240	STMDT12_C43150	metA	32.68	4	8.17	19	agctatctggatgtctaaacgtttaaacgtat
Ent	Sent_ParatyphiC_RKS4594	SPC_0263	metN	20.45	3	6.82	75	agacgtctggatgccttaacatcc
Ent	Sent_ParatyphiC_RKS4594	SPC_0614	ybdH	21.93	2	10.97	43	agacgtttagatgtct
Ent	Sent_ParatyphiC_RKS4594	SPC_0615	mtnE	21.93	2	10.97	67	agacatctaaacgtct
Ent	Sent_ParatyphiC_RKS4594	SPC_3155	metK	16.36	3	5.45	109	agccgtccagatgttaatccatcc
Ent	Sent_ParatyphiC_RKS4594	SPC_3232	metC	16.6	2	8.3	18	agacatccagacggtt
Ent	Sent_ParatyphiC_RKS4594	SPC_4071	metR	24.18	3	8.06	63	agacgtctggatgtttacacatcc
Ent	Sent_ParatyphiC_RKS4594	SPC_4072	metE	24.18	3	8.06	161	ggatgtgtaaacatccagacgtct
Ent	Sent_ParatyphiC_RKS4594	SPC_4208	metJ	33.43	4	8.36	172	agacgtcaatacatctggacatctaaacttct
Ent	Sent_ParatyphiC_RKS4594	SPC_4209	metB	33.43	4	8.36	60	agaagtttagatgtccagatgtattgacgtct
Ent	Sent_ParatyphiC_RKS4594	SPC_4215	metF	29.82	4	7.46	41	ttacatctggacgtctaaacggatagatgttt
Ent	Sent_ParatyphiC_RKS4594	SPC_4242	metA	32.68	4	8.17	19	agctatctggatgtctaaacgtttaaacgtat
Ent	Sent_CHOLERAESUIS_SCB67	SCH_0246	metN	20.45	3	6.82	75	agacgtctggatgccttaacatcc
Ent	Sent_CHOLERAESUIS_SCB67	SCH_0633	ybdH	21.93	2	10.97	43	agacgtttagatgtct
Ent	Sent_CHOLERAESUIS_SCB67	SCH_0634	mtnE	21.93	2	10.97	67	agacatctaaacgtct
Ent	Sent_CHOLERAESUIS_SCB67	SCH_3030	metK	16.36	3	5.45	121	agccgtccagatgttaatccatcc
Ent	Sent_CHOLERAESUIS_SCB67	SCH_3105	metC	16.6	2	8.3	18	agacatccagacggtt
Ent	Sent_CHOLERAESUIS_SCB67	SCH_3863	metR	24.18	3	8.06	63	agacgtctggatgtttacacatcc
Ent	Sent_CHOLERAESUIS_SCB67	SCH_3864	metE	24.18	3	8.06	161	ggatgtgtaaacatccagacgtct
Ent	Sent_CHOLERAESUIS_SCB67	SCH_3990	metJ	33.43	4	8.36	172	agacgtcaatacatctggacatctaaacttct
Ent	Sent_CHOLERAESUIS_SCB67	SCH_3991	metB	33.43	4	8.36	60	agaagtttagatgtccagatgtattgacgtct
Ent	Sent_CHOLERAESUIS_SCB67	SCH_3997	metF	29.82	4	7.46	41	ttacatctggacgtctaaacggatagatgttt
Ent	Sent_CHOLERAESUIS_SCB67	SCH_4061	metA	32.68	4	8.17	19	agctatctggatgtctaaacgtttaaacgtat
Ent	Sent_ParatyphiB_SPB7	SPAB_00313	metN	20.45	3	6.82	75	agacgtctggatgccttaacatcc
Ent	Sent_ParatyphiB_SPB7	SPAB_02959	mtnE	21.93	2	10.97	67	agacatctaaacgtct
Ent	Sent_ParatyphiB_SPB7	SPAB_02960	ybdH	21.93	2	10.97	43	agacgtttagatgtct
Ent	Sent_ParatyphiB_SPB7	SPAB_03853	metK	16.36	3	5.45	109	agccgtccagatgttaatccatcc
Ent	Sent_ParatyphiB_SPB7	SPAB_03945	metC	16.6	2	8.3	18	agacatccagacggtt
Ent	Sent_ParatyphiB_SPB7	SPAB_04917	metR	24.18	3	8.06	63	agacgtctggatgtttacacatcc
Ent	Sent_ParatyphiB_SPB7	SPAB_04918	metE	24.18	3	8.06	162	ggatgtgtaaacatccagacgtct
Ent	Sent_ParatyphiB_SPB7	SPAB_05080	metJ	33.43	4	8.36	172	agacgtcaatacatctggacatctaaacttct
Ent	Sent_ParatyphiB_SPB7	SPAB_05081	metB	33.43	4	8.36	60	agaagtttagatgtccagatgtattgacgtct
Ent	Sent_ParatyphiB_SPB7	SPAB_05087	metF	29.82	4	7.46	41	ttacatctggacgtctaaacggatagatgttt
Ent	Sent_ParatyphiB_SPB7	SPAB_05175	metA	32.68	4	8.17	19	agctatctggatgtctaaacgtttaaacgtat
Ent	Sent_SL476	SeHA_C0285	metN	20.45	3	6.82	75	agacgtctggatgccttaacatcc
Ent	Sent_SL476	SeHA_C0714	ybdH	21.93	2	10.97	43	agacgtttagatgtct
Ent	Sent_SL476	SeHA_C0715	mtnE	21.93	2	10.97	67	agacatctaaacgtct
Ent	Sent_SL476	SeHA_C3328	metK	16.36	3	5.45	121	agccgtccagatgttaatccatcc
Ent	Sent_SL476	SeHA_C3409	metC	16.6	2	8.3	18	agacatccagacggtt
Ent	Sent_SL476	SeHA_C4290	metR	24.18	3	8.06	63	agacgtctggatgtttacacatcc
Ent	Sent_SL476	SeHA_C4291	metE	24.18	3	8.06	161	ggatgtgtaaacatccagacgtct
Ent	Sent_SL476	SeHA_C4433	metJ	33.43	4	8.36	172	agacgtcaatacatctggacatctaaacttct
Ent	Sent_SL476	SeHA_C4434	metB	33.43	4	8.36	60	agaagtttagatgtccagatgtattgacgtct
Ent	Sent_SL476	SeHA_C4440	metF	29.82	4	7.46	41	ttacatctggacgtctaaacggatagatgttt
Ent	Sent_SL476	SeHA_C4515	metA	32.68	4	8.17	19	agctatctggatgtctaaacgtttaaacgtat
Ent	Styp_LT2	STM0247	metN	20.45	3	6.82	75	agacgtctggatgccttaacatcc
Ent	Styp_LT2	STM0602	ybdH	21.93	2	10.97	43	agacgtttagatgtct
Ent	Styp_LT2	STM0603	mtnE	21.93	2	10.97	67	agacatctaaacgtct
Ent	Styp_LT2	STM3090	metK	16.36	3	5.45	121	agccgtccagatgttaatccatcc
Ent	Styp_LT2	STM3161	metC	16.6	2	8.3	18	agacatccagacggtt
Ent	Styp_LT2	STM3964	metR	24.18	3	8.06	63	agacgtctggatgtttacacatcc
Ent	Styp_LT2	STM3965	metE	24.18	3	8.06	161	ggatgtgtaaacatccagacgtct
Ent	Styp_LT2	STM4099	metJ	33.43	4	8.36	172	agacgtcaatacatctggacatctaaacttct
Ent	Styp_LT2	STM4100	metB	33.43	4	8.36	60	agaagtttagatgtccagatgtattgacgtct
Ent	Styp_LT2	STM4105	metF	29.82	4	7.46	41	ttacatctggacgtctaaacggatagatgttt
Ent	Styp_LT2	STM4182	metA	32.68	4	8.17	19	agctatctggatgtctaaacgtttaaacgtat
Ent	Sent_SL254	SNSL254_A0269	metN	20.45	3	6.82	75	agacgtctggatgccttaacatcc
Ent	Sent_SL254	SNSL254_A0655	ybdH	21.93	2	10.97	43	agacgtttagatgtct
Ent	Sent_SL254	SNSL254_A0656	mtnE	21.93	2	10.97	67	agacatctaaacgtct
Ent	Sent_SL254	SNSL254_A3336	metK	16.36	3	5.45	121	agccgtccagatgttaatccatcc
Ent	Sent_SL254	SNSL254_A3415	metC	16.6	2	8.3	18	agacatccagacggtt
Ent	Sent_SL254	SNSL254_A4243	metR	24.18	3	8.06	63	agacgtctggatgtttacacatcc
Ent	Sent_SL254	SNSL254_A4244	metE	24.18	3	8.06	161	ggatgtgtaaacatccagacgtct
Ent	Sent_SL254	SNSL254_A4430	metJ	33.43	4	8.36	172	agacgtcaatacatctggacatctaaacttct
Ent	Sent_SL254	SNSL254_A4431	metB	33.43	4	8.36	60	agaagtttagatgtccagatgtattgacgtct
Ent	Sent_SL254	SNSL254_A4437	metF	29.82	4	7.46	41	ttacatctggacgtctaaacggatagatgttt
Ent	Sent_SL254	SNSL254_A4518	metA	32.68	4	8.17	19	agctatctggatgtctaaacgtttaaacgtat
Ent	Sent_28791	SG0251	metN	20.45	3	6.82	75	agacgtctggatgccttaacatcc
Ent	Sent_28791	SG0606	ybdH	21.93	2	10.97	43	agacgtttagatgtct
Ent	Sent_28791	SG0607	mtnE	21.93	2	10.97	67	agacatctaaacgtct
Ent	Sent_28791	SG2984	metK	16.36	3	5.45	121	agccgtccagatgttaatccatcc
Ent	Sent_28791	SG3058	metC	16.6	2	8.3	18	agacatccagacggtt
Ent	Sent_28791	SG3311	metF	29.82	4	7.46	41	ttacatctggacgtctaaacggatagatgttt
Ent	Sent_28791	SG3320	metB	32.04	4	8.01	60	agaagtttagatgtccagatgtattgatgtct
Ent	Sent_28791	SG3321	metJ	32.04	4	8.01	172	agacatcaatacatctggacatctaaacttct
Ent	Sent_28791	SG3486	metE	24.18	3	8.06	161	ggatgtgtaaacatccagacgtct
Ent	Sent_28791	SG3487	metR	24.18	3	8.06	63	agacgtctggatgtttacacatcc
Ent	Sent_28791	SG4042	metA	32.68	4	8.17	19	agctatctggatgtctaaacgtttaaacgtat
Ent	Sent_P125109	SEN0255	metN	20.45	3	6.82	75	agacgtctggatgccttaacatcc
Ent	Sent_P125109	SEN0571	ybdH	21.93	2	10.97	43	agacgtttagatgtct
Ent	Sent_P125109	SEN0572	mtnE	21.93	2	10.97	67	agacatctaaacgtct
Ent	Sent_P125109	SEN2933	metK	16.36	3	5.45	121	agccgtccagatgttaatccatcc
Ent	Sent_P125109	SEN3004	metC	16.6	2	8.3	18	agacatccagacggtt
Ent	Sent_P125109	SEN3759	metR	24.18	3	8.06	63	agacgtctggatgtttacacatcc
Ent	Sent_P125109	SEN3760	metE	24.18	3	8.06	161	ggatgtgtaaacatccagacgtct
Ent	Sent_P125109	SEN3889	metJ	33.43	4	8.36	172	agacgtcaatacatctggacatctaaacttct
Ent	Sent_P125109	SEN3890	metB	33.43	4	8.36	60	agaagtttagatgtccagatgtattgacgtct
Ent	Sent_P125109	SEN3899	metF	29.82	4	7.46	41	ttacatctggacgtctaaacggatagatgttt
Ent	Sent_P125109	SEN3964	metA	32.68	4	8.17	19	agctatctggatgtctaaacgtttaaacgtat
Ent	Sent_CT02021853	SeD_A0269	metN	20.45	3	6.82	75	agacgtctggatgccttaacatcc
Ent	Sent_CT02021853	SeD_A0699	ybdH	21.93	2	10.97	43	agacgtttagatgtct
Ent	Sent_CT02021853	SeD_A0700	mtnE	21.93	2	10.97	67	agacatctaaacgtct
Ent	Sent_CT02021853	SeD_A3433	metK	16.36	3	5.45	121	agccgtccagatgttaatccatcc
Ent	Sent_CT02021853	SeD_A3510	metC	16.6	2	8.3	18	agacatccagacggtt
Ent	Sent_CT02021853	SeD_A4350	metR	24.18	3	8.06	63	agacgtctggatgtttacacatcc
Ent	Sent_CT02021853	SeD_A4351	metE	24.18	3	8.06	161	ggatgtgtaaacatccagacgtct
Ent	Sent_CT02021853	SeD_A4500	metJ	33.43	4	8.36	172	agacgtcaatacatctggacatctaaacttct
Ent	Sent_CT02021853	SeD_A4501	metB	33.43	4	8.36	60	agaagtttagatgtccagatgtattgacgtct
Ent	Sent_CT02021853	SeD_A4511	metF	24.72	3	8.24	41	ggacgtctaaacggatagatgttt
Ent	Sent_CT02021853	SeD_A4591	metA	32.68	4	8.17	19	agctatctggatgtctaaacgtttaaacgtat
Ent	Sent_SL483	SeAg_B0288	metN	20.45	3	6.82	75	agacgtctggatgccttaacatcc
Ent	Sent_SL483	SeAg_B0641	ybdH	21.93	2	10.97	43	agacgtttagatgtct
Ent	Sent_SL483	SeAg_B0642	mtnE	21.93	2	10.97	67	agacatctaaacgtct
Ent	Sent_SL483	SeAg_B3252	metK	16.36	3	5.45	121	agccgtccagatgttaatccatcc
Ent	Sent_SL483	SeAg_B3335	metC	16.6	2	8.3	18	agacatccagacggtt
Ent	Sent_SL483	SeAg_B4193	metR	21.95	3	7.32	63	ggacgtctggatgtttacacatcc
Ent	Sent_SL483	SeAg_B4194	metE	21.95	3	7.32	148	ggatgtgtaaacatccagacgtcc
Ent	Sent_SL483	SeAg_B4346	metJ	33.43	4	8.36	172	agacgtcaatacatctggacatctaaacttct
Ent	Sent_SL483	SeAg_B4347	metB	33.43	4	8.36	60	agaagtttagatgtccagatgtattgacgtct
Ent	Sent_SL483	SeAg_B4353	metF	29.82	4	7.46	41	ttacatctggacgtctaaacggatagatgttt
Ent	Sent_SL483	SeAg_B4428	metA	32.68	4	8.17	19	agctatctggatgtctaaacgtttaaacgtat
Ent	Sent_CVM19633	SeSA_A0274	metN	20.45	3	6.82	75	agacgtctggatgccttaacatcc
Ent	Sent_CVM19633	SeSA_A0760	ybdH	21.93	2	10.97	43	agacgtttagatgtct
Ent	Sent_CVM19633	SeSA_A0761	mtnE	21.93	2	10.97	67	agacatctaaacgtct
Ent	Sent_CVM19633	SeSA_A3263	metK	16.36	3	5.45	121	agccgtccagatgttaatccatcc
Ent	Sent_CVM19633	SeSA_A3344	metC	16.6	2	8.3	18	agacatccagacggtt
Ent	Sent_CVM19633	SeSA_A4171	metR	24.18	3	8.06	63	agacgtctggatgtttacacatcc
Ent	Sent_CVM19633	SeSA_A4172	metE	24.18	3	8.06	161	ggatgtgtaaacatccagacgtct
Ent	Sent_CVM19633	SeSA_A4316	metJ	33.43	4	8.36	172	agacgtcaatacatctggacatctaaacttct
Ent	Sent_CVM19633	SeSA_A4317	metB	33.43	4	8.36	60	agaagtttagatgtccagatgtattgacgtct
Ent	Sent_CVM19633	SeSA_A4323	metF	29.82	4	7.46	41	ttacatctggacgtctaaacggatagatgttt
Ent	Sent_CVM19633	SeSA_A4393	metA	32.68	4	8.17	19	agctatctggatgtctaaacgtttaaacgtat
Ent	Sent_AKU12601	SSPA0246	metN	20.45	3	6.82	75	agacgtctggatgccttaacatcc
Ent	Sent_AKU12601	SSPA1981	mtnE	21.93	2	10.97	67	agacatctaaacgtct
Ent	Sent_AKU12601	SSPA1982	ybdH	21.93	2	10.97	43	agacgtttagatgtct
Ent	Sent_AKU12601	SSPA2752	metK	16.36	3	5.45	121	agccgtccagatgttaatccatcc
Ent	Sent_AKU12601	SSPA2826	metC	16.6	2	8.3	18	agacatccagacggtt
Ent	Sent_AKU12601	SSPA3543	metR	24.18	3	8.06	63	agacgtctggatgtttacacatcc
Ent	Sent_AKU12601	SSPA3544	metE	24.18	3	8.06	161	ggatgtgtaaacatccagacgtct
Ent	Sent_AKU12601	SSPA3669	metJ	33.43	4	8.36	172	agacgtcaatacatctggacatctaaacttct
Ent	Sent_AKU12601	SSPA3670	metB	33.43	4	8.36	60	agaagtttagatgtccagatgtattgacgtct
Ent	Sent_AKU12601	SSPA3677	metF	29.82	4	7.46	41	ttacatctggacgtctaaacggatagatgttt
Ent	Sent_AKU12601	SSPA3730	metA	32.68	4	8.17	19	agctatctggatgtctaaacgtttaaacgtat
Ent	Sent_PARATYPIA_ATCC9150	SPA0254	metN	20.45	3	6.82	75	agacgtctggatgccttaacatcc
Ent	Sent_PARATYPIA_ATCC9150	SPA2131	mtnE	21.93	2	10.97	67	agacatctaaacgtct
Ent	Sent_PARATYPIA_ATCC9150	SPA2132	ybdH	21.93	2	10.97	43	agacgtttagatgtct
Ent	Sent_PARATYPIA_ATCC9150	SPA2953	metK	16.36	3	5.45	121	agccgtccagatgttaatccatcc
Ent	Sent_PARATYPIA_ATCC9150	SPA3029	metC	16.6	2	8.3	18	agacatccagacggtt
Ent	Sent_PARATYPIA_ATCC9150	SPA3805	metR	24.18	3	8.06	63	agacgtctggatgtttacacatcc
Ent	Sent_PARATYPIA_ATCC9150	SPA3806	metE	24.18	3	8.06	161	ggatgtgtaaacatccagacgtct
Ent	Sent_PARATYPIA_ATCC9150	SPA3942	metJ	33.43	4	8.36	172	agacgtcaatacatctggacatctaaacttct
Ent	Sent_PARATYPIA_ATCC9150	SPA3943	metB	33.43	4	8.36	60	agaagtttagatgtccagatgtattgacgtct
Ent	Sent_PARATYPIA_ATCC9150	SPA3951	metF	29.82	4	7.46	41	ttacatctggacgtctaaacggatagatgttt
Ent	Sent_PARATYPIA_ATCC9150	SPA4020	metA	32.68	4	8.17	19	agctatctggatgtctaaacgtttaaacgtat
Ent	Sent_CT18	STY0274	metN	20.45	3	6.82	75	agacgtctggatgccttaacatcc
Ent	Sent_CT18	STY0646	ybdH	21.93	2	10.97	43	agacgtttagatgtct
Ent	Sent_CT18	STY0647	mtnE	21.93	2	10.97	67	agacatctaaacgtct
Ent	Sent_CT18	STY3243	metK	16.36	3	5.45	121	agccgtccagatgttaatccatcc
Ent	Sent_CT18	STY3333	metC	16.6	2	8.3	18	agacatccagacggtt
Ent	Sent_CT18	STY3594	metE	24.18	3	8.06	161	ggatgtgtaaacatccagacgtct
Ent	Sent_CT18	STY3595	metR	24.18	3	8.06	63	agacgtctggatgtttacacatcc
Ent	Sent_CT18	STY3761	metF	29.82	4	7.46	41	ttacatctggacgtctaaacggatagatgttt
Ent	Sent_CT18	STY3769	metB	33.43	4	8.36	60	agaagtttagatgtccagatgtattgacgtct
Ent	Sent_CT18	STY3770	metJ	33.43	4	8.36	172	agacgtcaatacatctggacatctaaacttct
Ent	Sent_CT18	STY4400	metA	32.68	4	8.17	19	agctatctggatgtctaaacgtttaaacgtat
Ent	Sent_TYPHI_TY2	t0250	metN	20.45	3	6.82	75	agacgtctggatgccttaacatcc
Ent	Sent_TYPHI_TY2	t2265	mtnE	21.93	2	10.97	67	agacatctaaacgtct
Ent	Sent_TYPHI_TY2	t2266	ybdH	21.93	2	10.97	43	agacgtttagatgtct
Ent	Sent_TYPHI_TY2	t3002	metK	16.36	3	5.45	121	agccgtccagatgttaatccatcc
Ent	Sent_TYPHI_TY2	t3081	metC	16.6	2	8.3	18	agacatccagacggtt
Ent	Sent_TYPHI_TY2	t3332	metE	24.18	3	8.06	161	ggatgtgtaaacatccagacgtct
Ent	Sent_TYPHI_TY2	t3333	metR	24.18	3	8.06	63	agacgtctggatgtttacacatcc
Ent	Sent_TYPHI_TY2	t3511	metF	29.82	4	7.46	41	ttacatctggacgtctaaacggatagatgttt
Ent	Sent_TYPHI_TY2	t3518	metB	33.43	4	8.36	60	agaagtttagatgtccagatgtattgacgtct
Ent	Sent_TYPHI_TY2	t3519	metJ	33.43	4	8.36	172	agacgtcaatacatctggacatctaaacttct
Ent	Sent_TYPHI_TY2	t4110	metA	32.68	4	8.17	19	agctatctggatgtctaaacgtttaaacgtat
Ent	Sent_RSK2980	SARI_02333	mtnE	18.83	2	9.41	67	agccatctaaacgtct
Ent	Sent_RSK2980	SARI_02334	ybdH	18.83	2	9.41	43	agacgtttagatggct
Ent	Sent_RSK2980	SARI_02754	metN	20.45	3	6.82	75	agacgtctggatgccttaacatcc
Ent	Sent_RSK2980	SARI_03474	metA	26.01	3	8.67	19	agctatctagatgtctaaacgtat
Ent	Sent_RSK2980	SARI_03551	metF	28.42	4	7.11	41	ttacatctggacgtctaaatggatagatgttt
Ent	Sent_RSK2980	SARI_03556	metB	33.43	4	8.36	60	agaagtttagatgtccagatgtattgacgtct
Ent	Sent_RSK2980	SARI_03557	metJ	33.43	4	8.36	172	agacgtcaatacatctggacatctaaacttct
Ent	Sent_RSK2980	SARI_03692	metE	21.95	3	7.32	161	ggatgtgtaaacatccagacgtcc
Ent	Sent_RSK2980	SARI_03693	metR	21.95	3	7.32	63	ggacgtctggatgtttacacatcc
Ent	Sent_RSK2980	SARI_04464	metC	15.82	2	7.91	18	agacatccagacggat
Ent	Sent_RSK2980	SARI_04556	metK	16.36	3	5.45	121	agccgtccagatgttaatccatcc
Ent	Ckos_BAA895	CKO_00170	metR	26.41	3	8.8	63	agacgtccagatgtttacacatct
Ent	Ckos_BAA895	CKO_00171	metE	26.41	3	8.8	161	agatgtgtaaacatctggacgtct
Ent	Ckos_BAA895	CKO_01563	metE2a	23.03	4	5.76	52	agacgcatagccatccagaagtctaaacttca
Ent	Ckos_BAA895	CKO_02559	mtnE	18.58	2	9.29	68	agacgtctaagcgtct
Ent	Ckos_BAA895	CKO_02560	ybdH	18.58	2	9.29	46	agacgcttagacgtct
Ent	Ckos_BAA895	CKO_03051	metF	24.72	3	8.24	41	agacgtctaaacggatagatgttc
Ent	Ckos_BAA895	CKO_03055	metB	33.43	4	8.36	62	agaagtttagatgtccagatgtattgacgtct
Ent	Ckos_BAA895	CKO_03057	metJ	33.43	4	8.36	173	agacgtcaatacatctggacatctaaacttct
Ent	Ckos_BAA895	CKO_03166	metN	20.45	3	6.82	75	agacgtctggatgccttaacatcc
Ent	Ckos_BAA895	CKO_03907	metA	32.68	4	8.17	19	agctatctggatgtctaaacgtttaaacgtat
Ent	Ckos_BAA895	CKO_03971	mtnB	17.19	2	8.6	40	agacgcttagatgtct
Ent	Ckos_BAA895	CKO_03974	mtnA	27.85	3	9.28	52	agacatgtagacgtctatacatct
Ent	Ckos_BAA895	CKO_03975	mtnK	27.85	3	9.28	11	agatgtatagacgtctacatgtct
Ent	Ckos_BAA895	CKO_03981	mtrA	17.05	2	8.53	76	agacatctggatggct
Ent	Ckos_BAA895	CKO_04317	metK	14.97	3	4.99	120	agccatccagatgttaatccatcc
Ent	Ckos_BAA895	CKO_04402	metC	18.92	2	9.46	18	agacatccagacgtat
Ent	Crod_ICC168	ROD_02091	metN	20.45	3	6.82	76	agacgtctggatgccttaacatcc
Ent	Crod_ICC168	ROD_14981	metE2a	14.49	2	7.24	61	agccatccagaagtct
Ent	Crod_ICC168	ROD_35561	metC	18.92	2	9.46	18	agacatccagacgtat
Ent	Crod_ICC168	ROD_37441	metA	30.04	4	7.51	19	agctatctggatgtctaaacgtataaacgtgt
Ent	Crod_ICC168	ROD_38011	metF	27.59	4	6.9	41	ttacatctggacgtctaaacggatagatgttc
Ent	Crod_ICC168	ROD_38041	metB	33.43	4	8.36	62	agaagtttagatgtccagatgtattgacgtct
Ent	Crod_ICC168	ROD_38061	metJ	33.43	4	8.36	181	agacgtcaatacatctggacatctaaacttct
Ent	Crod_ICC168	ROD_39251	metE	19.69	3	6.56	145	ggatgtgtaaacatctggatggct
Ent	Crod_ICC168	ROD_39261	metR	19.69	3	6.56	63	agccatccagatgtttacacatcc
Ent	Crod_ICC168	ROD_50471	metK	14.97	3	4.99	120	agccatccagatgttaatccatcc
Ent	Ente_638	Ent638_0217	metA	31.9	4	7.98	19	agctatctggatgtctaaacgtttatacgtat
Ent	Ente_638	Ent638_0737	metN	20.45	3	6.82	76	agacgtctggatgccttaacatcc
Ent	Ente_638	Ent638_0827	mmuP	24.2	3	8.07	10	ggatgtttagatgtccatacgttt
Ent	Ente_638	Ent638_1134	ybdH	17.68	3	5.89	35	agccatccggatgtccagacataa
Ent	Ente_638	Ent638_1135	mtrA	17.68	3	5.89	100	ttatgtctggacatccggatggct
Ent	Ente_638	Ent638_1139	mtnK	30.49	3	10.16	28	agatgtatagacgtctaaatgtct
Ent	Ente_638	Ent638_1140	mtnA	30.49	3	10.16	52	agacatttagacgtctatacatct
Ent	Ente_638	Ent638_1143	mtnB	18.58	2	9.29	41	agacgcttagacgtct
Ent	Ente_638	Ent638_1144	mtnE	18.58	2	9.29	67	agacgtctaagcgtct
Ent	Ente_638	Ent638_1987	metE2a	24.7	4	6.17	54	ggacatatagccatccagaagtctaaatattc
Ent	Ente_638	Ent638_3346	metK	21.69	3	7.23	120	agacgtccagatgttaatccatct
Ent	Ente_638	Ent638_3418	metC	14.98	2	7.49	18	ggacgtccagacggat
Ent	Ente_638	Ent638_3967	metE	21.95	3	7.32	160	ggatgtgtaaacatctggacgtcc
Ent	Ente_638	Ent638_3968	metR	21.95	3	7.32	63	ggacgtccagatgtttacacatcc
Ent	Ente_638	Ent638_4020	btuB	22.94	3	7.65	267	agctgtctggacatccatacgttt
Ent	Ente_638	Ent638_4033	metF	25.55	3	8.52	40	agacgtctaaatggatagatgttt
Ent	Ente_638	Ent638_4035	metB	31.2	4	7.8	61	agaagtttagatgtccagatgtattgacgtcc
Ent	Ente_638	Ent638_4036	metJ	31.2	4	7.8	184	ggacgtcaatacatctggacatctaaacttct
Ent	Eclo_ATCC13047	ECL_00265	metA	31.06	4	7.76	19	ggctgtctggatgtctaaacgtttatacgtat
Ent	Eclo_ATCC13047	ECL_01003	metN	20.45	3	6.82	76	agacgtctggatgccttaacatcc
Ent	Eclo_ATCC13047	ECL_01101	mmuP	23.42	3	7.81	10	ggatgtttagatgtccatacgtat
Ent	Eclo_ATCC13047	ECL_02018	metE2a	24.7	3	8.23	62	ggacatttagacatccagaagtct
Ent	Eclo_ATCC13047	ECL_03085	mtnE	18.58	2	9.29	67	agacgtctaagcgtct
Ent	Eclo_ATCC13047	ECL_03086	mtnB	18.58	2	9.29	39	agacgcttagacgtct
Ent	Eclo_ATCC13047	ECL_03090	mtnA	30.49	3	10.16	52	agacatttagacgtctatacatct
Ent	Eclo_ATCC13047	ECL_03091	mtnK	30.49	3	10.16	28	agatgtatagacgtctaaatgtct
Ent	Eclo_ATCC13047	ECL_03096	mtrA	17.68	3	5.89	100	ttatgtctggacatccggatggct
Ent	Eclo_ATCC13047	ECL_03097	ybdH	17.68	3	5.89	35	agccatccggatgtccagacataa
Ent	Eclo_ATCC13047	ECL_04271	metK	17.2	3	5.73	120	agccatccagatgttaatccatct
Ent	Eclo_ATCC13047	ECL_04330	metC	18.08	2	9.04	19	ggacgtccagacgtat
Ent	Eclo_ATCC13047	ECL_04966	metE	26.41	3	8.8	28	agatgtgtaaacatctggacgtct
Ent	Eclo_ATCC13047	ECL_04967	metR	26.41	3	8.8	63	agacgtccagatgtttacacatct
Ent	Eclo_ATCC13047	ECL_05021	btuB	21.14	3	7.05	246	agctatctggacatctatacgtgt
Ent	Eclo_ATCC13047	ECL_05037	metF	28.13	4	7.03	42	ttacatctggacgtctaaacgtatagaagttc
Ent	Eclo_ATCC13047	ECL_05039	metB	31.2	4	7.8	61	agaagtttagatgtccagatgtattgacgtcc
Ent	Eclo_ATCC13047	ECL_05040	metJ	31.2	4	7.8	183	ggacgtcaatacatctggacatctaaacttct
Ent	Eclo_SCF1	Entcl_0742	metC	20.31	2	10.16	19	agacgtccagacgtat
Ent	Eclo_SCF1	Entcl_0814	metK	18.59	3	6.2	118	agccgtccagatgttaatccatct
Ent	Eclo_SCF1	Entcl_3186	mtnE	18.58	2	9.29	68	agacgtctaagcgtct
Ent	Eclo_SCF1	Entcl_3187	mtnB	18.58	2	9.29	40	agacgcttagacgtct
Ent	Eclo_SCF1	Entcl_3192	mtnA	22.93	3	7.64	52	agccattcagacgtctatacatcc
Ent	Eclo_SCF1	Entcl_3193	mtnK	22.93	3	7.64	28	ggatgtatagacgtctgaatggct
Ent	Eclo_SCF1	Entcl_3536	metN	20.45	3	6.82	76	agacgtctggatgccttaacatcc
Ent	Eclo_SCF1	Entcl_4152	metA	32.68	4	8.17	19	agctatctggatgtctaaacgtttaaacgtat
Ent	Eclo_SCF1	Entcl_4207	metE	21.08	3	7.03	29	ggatgtgtaaacatctggacggct
Ent	Eclo_SCF1	Entcl_4208	metR	21.08	3	7.03	63	agccgtccagatgtttacacatcc
Ent	Eclo_SCF1	Entcl_4274	btuB	22.53	3	7.51	252	agctgtctggacatctatacgtgt
Ent	Eclo_SCF1	Entcl_4326	metF	28.13	4	7.03	42	ttacatctggacgtctaaacgtatagaagttc
Ent	Eclo_SCF1	Entcl_4335	metB	31.2	4	7.8	61	agaagtttagatgtccagatgtattgacgtcc
Ent	Eclo_SCF1	Entcl_4337	metJ	31.2	4	7.8	172	ggacgtcaatacatctggacatctaaacttct
Ent	Kpne_ATCC700721	KPN_00213	metN	20.45	3	6.82	76	agacgtctggatgccttaacatcc
Ent	Kpne_ATCC700721	KPN_00309	mmuP	26.43	3	8.81	45	ggatgtttagatgtctatacgttt
Ent	Kpne_ATCC700721	KPN_00621	ybdH	19.91	3	6.64	36	agccatctggatgtccagacataa
Ent	Kpne_ATCC700721	KPN_00622	mtrA	19.91	3	6.64	103	ttatgtctggacatccagatggct
Ent	Kpne_ATCC700721	KPN_00626	mtnK	24	3	8	25	agaagtatagacgtctgaacggct
Ent	Kpne_ATCC700721	KPN_00627	mtnA	24	3	8	52	agccgttcagacgtctatacttct
Ent	Kpne_ATCC700721	KPN_00634	mtnB	15.72	2	7.86	31	agccatttagacggct
Ent	Kpne_ATCC700721	KPN_00644	mtnC	18.58	2	9.29	43	agacgcttagacgtct
Ent	Kpne_ATCC700721	KPN_00645	mtnE	18.58	2	9.29	67	agacgtctaagcgtct
Ent	Kpne_ATCC700721	KPN_01615	metE2a	20.83	3	6.94	62	ggacatatagccatccagaagtct
Ent	Kpne_ATCC700721	KPN_03375	metK	15.19	3	5.06	120	ggccgtccagaagttaatccgtct
Ent	Kpne_ATCC700721	KPN_03428	metC	20.31	2	10.16	18	agacgtccagacgtat
Ent	Kpne_ATCC700721	KPN_04232	metJ	33.43	4	8.36	173	agacgtcaatacatctggacatctaaacttct
Ent	Kpne_ATCC700721	KPN_04233	metB	33.43	4	8.36	62	agaagtttagatgtccagatgtattgacgtct
Ent	Kpne_ATCC700721	KPN_04239	metF	28.13	4	7.03	40	ttacatctggacgtctaaacgtatagaagttc
Ent	Kpne_ATCC700721	KPN_04255	btuB	18.12	3	6.04	256	agcagtctggacatctatatggtt
Ent	Kpne_ATCC700721	KPN_04324	metR	24.18	3	8.06	63	agacgtccagatgtttacacatcc
Ent	Kpne_ATCC700721	KPN_04325	metE	24.18	3	8.06	160	ggatgtgtaaacatctggacgtct
Ent	Kpne_ATCC700721	KPN_04394	metA	31.9	4	7.98	19	agctatctggatgtctaaacgtttatacgtat
Ent	Kpne_NTUHK2044	KP1_0094	metJ	33.43	4	8.36	173	agacgtcaatacatctggacatctaaacttct
Ent	Kpne_NTUHK2044	KP1_0095	metB	33.43	4	8.36	62	agaagtttagatgtccagatgtattgacgtct
Ent	Kpne_NTUHK2044	KP1_0102	metF	28.13	4	7.03	40	ttacatctggacgtctaaacgtatagaagttc
Ent	Kpne_NTUHK2044	KP1_0121	btuB	18.12	3	6.04	256	agcagtctggacatctatatggtt
Ent	Kpne_NTUHK2044	KP1_0185	metR	24.18	3	8.06	63	agacgtccagatgtttacacatcc
Ent	Kpne_NTUHK2044	KP1_0187	metE	24.18	3	8.06	160	ggatgtgtaaacatctggacgtct
Ent	Kpne_NTUHK2044	KP1_0251	metA	31.9	4	7.98	19	agctatctggatgtctaaacgtttatacgtat
Ent	Kpne_NTUHK2044	KP1_1059	metN	20.45	3	6.82	76	agacgtctggatgccttaacatcc
Ent	Kpne_NTUHK2044	KP1_1167	mmuP	26.43	3	8.81	45	ggatgtttagatgtctatacgttt
Ent	Kpne_NTUHK2044	KP1_1568	ybdH	19.91	3	6.64	36	agccatctggatgtccagacataa
Ent	Kpne_NTUHK2044	KP1_1570	mtrA	19.91	3	6.64	103	ttatgtctggacatccagatggct
Ent	Kpne_NTUHK2044	KP1_1575	mtnK	24	3	8	25	agaagtatagacgtctgaacggct
Ent	Kpne_NTUHK2044	KP1_1577	mtnA	24	3	8	52	agccgttcagacgtctatacttct
Ent	Kpne_NTUHK2044	KP1_1585	mtnB	15.72	2	7.86	31	agccatttagacggct
Ent	Kpne_NTUHK2044	KP1_1595	mtnC	18.58	2	9.29	43	agacgcttagacgtct
Ent	Kpne_NTUHK2044	KP1_1596	mtnE	18.58	2	9.29	67	agacgtctaagcgtct
Ent	Kpne_NTUHK2044	KP1_2647	metE2a	20.83	3	6.94	62	ggacatatagccatccagaagtct
Ent	Kpne_NTUHK2044	KP1_4650	metK	15.19	3	5.06	120	ggccgtccagaagttaatccgtct
Ent	Kpne_NTUHK2044	KP1_4707	metC	20.31	2	10.16	18	agacgtccagacgtat
Ent	Kpne_342	KPK_0693	metC	20.31	2	10.16	18	agacgtccagacgtat
Ent	Kpne_342	KPK_0734	metK	16.03	3	5.34	120	agccatccagaagttaatccgtct
Ent	Kpne_342	KPK_2769	metE2a	20.83	3	6.94	62	ggacatatagccatccagaagtct
Ent	Kpne_342	KPK_3929	mtnE	18.58	2	9.29	67	agacgtctaagcgtct
Ent	Kpne_342	KPK_3930	mtnC	18.58	2	9.29	42	agacgcttagacgtct
Ent	Kpne_342	KPK_3941	mtnB	15.72	2	7.86	31	agccatttagacggct
Ent	Kpne_342	KPK_3949	mtnA	24	3	8	52	agccgttcagacgtctatacttct
Ent	Kpne_342	KPK_3950	mtnK	24	3	8	25	agaagtatagacgtctgaacggct
Ent	Kpne_342	KPK_3954	mtrA	19.91	3	6.64	103	ttatgtctggacatccagatggct
Ent	Kpne_342	KPK_3955	ybdH	19.91	3	6.64	36	agccatctggatgtccagacataa
Ent	Kpne_342	KPK_4379	mmuP	26.43	3	8.81	45	ggatgtttagatgtctatacgttt
Ent	Kpne_342	KPK_4521	metN	20.45	3	6.82	76	agacgtctggatgccttaacatcc
Ent	Kpne_342	KPK_5280	metA	31.9	4	7.98	19	agctatctggatgtctaaacgtttatacgtat
Ent	Kpne_342	KPK_5354	metE	24.18	3	8.06	160	ggatgtgtaaacatctggacgtct
Ent	Kpne_342	KPK_5354i	metR	24.18	3	8.06	63	agacgtccagatgtttacacatcc
Ent	Kpne_342	KPK_5426	btuB	14.49	2	7.25	264	agcagtctggacatct
Ent	Kpne_342	KPK_5441	metF	28.13	4	7.03	40	ttacatctggacgtctaaacgtatagaagttc
Ent	Kpne_342	KPK_5446	metB	33.43	4	8.36	62	agaagtttagatgtccagatgtattgacgtct
Ent	Kpne_342	KPK_5447	metJ	33.43	4	8.36	173	agacgtcaatacatctggacatctaaacttct
Ent	Kvar_At22	Kvar_0667	metC	20.31	2	10.16	18	agacgtccagacgtat
Ent	Kvar_At22	Kvar_0706	metK	16.03	3	5.34	120	agccatccagaagttaatccgtct
Ent	Kvar_At22	Kvar_2726	metE2a	20.83	3	6.94	62	ggacatatagccatccagaagtct
Ent	Kvar_At22	Kvar_3722	mtnE	18.58	2	9.29	67	agacgtctaagcgtct
Ent	Kvar_At22	Kvar_3723	mtnC	18.58	2	9.29	42	agacgcttagacgtct
Ent	Kvar_At22	Kvar_3733	mtnB	15.72	2	7.86	31	agccatttagacggct
Ent	Kvar_At22	Kvar_3741	mtnA	24	3	8	52	agccgttcagacgtctatacttct
Ent	Kvar_At22	Kvar_3742	mtnK	24	3	8	25	agaagtatagacgtctgaacggct
Ent	Kvar_At22	Kvar_3746	mtrA	19.91	3	6.64	103	ttatgtctggacatccagatggct
Ent	Kvar_At22	Kvar_3747	ybdH	19.91	3	6.64	36	agccatctggatgtccagacataa
Ent	Kvar_At22	Kvar_4073	mmuP	26.43	3	8.81	45	ggatgtttagatgtctatacgttt
Ent	Kvar_At22	Kvar_4168	metN	20.45	3	6.82	76	agacgtctggatgccttaacatcc
Ent	Kvar_At22	Kvar_4852	metA	31.9	4	7.98	19	agctatctggatgtctaaacgtttatacgtat
Ent	Kvar_At22	Kvar_4907	metE	24.18	3	8.06	160	ggatgtgtaaacatctggacgtct
Ent	Kvar_At22	Kvar_4908	metR	24.18	3	8.06	63	agacgtccagatgtttacacatcc
Ent	Kvar_At22	Kvar_4966	btuB	14.49	2	7.25	264	agcagtctggacatct
Ent	Kvar_At22	Kvar_4981	metF	28.13	4	7.03	40	ttacatctggacgtctaaacgtatagaagttc
Ent	Kvar_At22	Kvar_4985	metB	33.43	4	8.36	62	agaagtttagatgtccagatgtattgacgtct
Ent	Kvar_At22	Kvar_4986	metJ	33.43	4	8.36	173	agacgtcaatacatctggacatctaaacttct
Ent	Esak_BAA894	ESA_00052	metA	31.06	4	7.77	17	ggctgtctggatgtctaaacgtataaacgtat
Ent	Esak_BAA894	ESA_00274	metC	17.47	2	8.73	15	agacatccagacgttc
Ent	Esak_BAA894	ESA_00400	metK	18.59	3	6.2	119	agccgtccagatgttaatccatct
Ent	Esak_BAA894	ESA_00806	ybdH	17.6	2	8.8	39	agacgtccggacggct
Ent	Esak_BAA894	ESA_00806	ybdH	22.7	3	7.57	131	agccgtccagatgtctggacgtaa
Ent	Esak_BAA894	ESA_00807	mtrA	17.6	2	8.8	205	agccgtccggacgtct
Ent	Esak_BAA894	ESA_00807	mtrA	22.7	3	7.57	105	ttacgtccagacatctggacggct
Ent	Esak_BAA894	ESA_00811	mtnK	26.65	3	8.88	15	agatgtatagacgtccgtacgtct
Ent	Esak_BAA894	ESA_00812	mtnA	26.65	3	8.88	51	agacgtacggacgtctatacatct
Ent	Esak_BAA894	ESA_01765	metE2a	24.78	3	8.26	63	ggacatatagacatccagacggct
Ent	Esak_BAA894	ESA_02723	mtnE	18.58	2	9.29	90	agacgtctaagcgtct
Ent	Esak_BAA894	ESA_02724	mtnB	18.58	2	9.29	30	agacgcttagacgtct
Ent	Esak_BAA894	ESA_02944	mmuP	25.59	3	8.53	10	ggatgtttagacgtctgaacgtat
Ent	Esak_BAA894	ESA_03139	metN	20.45	3	6.82	77	agacgtctggatgccttaacatcc
Ent	Esak_BAA894	ESA_03731	metE	21.95	3	7.32	237	ggatgtgtaaacatctggacgtcc
Ent	Esak_BAA894	ESA_03732	metR	21.95	3	7.32	63	ggacgtccagatgtttacacatcc
Ent	Esak_BAA894	ESA_03800	btuB	12.8	2	6.4	252	ggaagtctggacttct
Ent	Esak_BAA894	ESA_03820	metF	28.73	4	7.18	39	ttacatctggacgtctaaacgtatagaagtca
Ent	Esak_BAA894	ESA_03822	metB	33.43	4	8.36	61	agaagtttagatgtccagatgtattgacgtct
Ent	Esak_BAA894	ESA_03823	metJ	33.43	4	8.36	187	agacgtcaatacatctggacatctaaacttct
Ent	Ctur	Ctu_01790	metJ	33.43	4	8.36	187	agacgtcaatacatctggacatctaaacttct
Ent	Ctur	Ctu_01800	metB	33.43	4	8.36	59	agaagtttagatgtccagatgtattgacgtct
Ent	Ctur	Ctu_01820	metF	28.73	4	7.18	39	ttacatctggacgtctaaacgtatagaagtca
Ent	Ctur	Ctu_02010	btuB	12.8	2	6.4	267	ggaagtctggacttct
Ent	Ctur	Ctu_02590	metR	21.95	3	7.32	63	ggacgtccagatgtttacacatcc
Ent	Ctur	Ctu_02600	metE	21.95	3	7.32	192	ggatgtgtaaacatctggacgtcc
Ent	Ctur	Ctu_08290	metN	16.81	2	8.41	85	agacgtctggatgcct
Ent	Ctur	Ctu_09360	mmuP	25.59	3	8.53	10	ggatgtttagacgtctgaacgtat
Ent	Ctur	Ctu_12380	mtnB	18.58	2	9.29	30	agacgcttagacgtct
Ent	Ctur	Ctu_12390	mtnE	18.58	2	9.29	90	agacgtctaagcgtct
Ent	Ctur	Ctu_21880	metE2a	23.32	4	5.83	55	ggacatatagccatccagacggccaaatattc
Ent	Ctur	Ctu_30310	mtnA	25.78	3	8.59	51	agccgtacagacgtctatacatct
Ent	Ctur	Ctu_30320	mtnK	25.78	3	8.59	30	agatgtatagacgtctgtacggct
Ent	Ctur	Ctu_30360	mtrA	15.37	2	7.68	187	agccgtccggacgtcc
Ent	Ctur	Ctu_30360	mtrA	22.7	3	7.57	87	ttacgtccagacatctggacggct
Ent	Ctur	Ctu_30370	ybdH	15.37	2	7.68	39	ggacgtccggacggct
Ent	Ctur	Ctu_30370	ybdH	22.7	3	7.57	131	agccgtccagatgtctggacgtaa
Ent	Ctur	Ctu_34770	metK	17.2	3	5.73	119	agccatccagatgttaatccatct
Ent	Ctur	Ctu_35990	metC	17.47	2	8.73	15	agacatccagacgttc
Ent	Ctur	Ctu_38050	metA	31.06	4	7.77	17	ggctgtctggatgtctaaacgtataaacgtat
Ent	Pana_LMG20103	PANA_0185	metR	22.48	3	7.49	72	tgatgtttagccgtccagatgttt
Ent	Pana_LMG20103	PANA_0186	metE	22.48	3	7.49	42	aaacatctggacggctaaacatca
Ent	Pana_LMG20103	PANA_0232	metA	26.57	4	6.64	18	ggctgtctggatgtctaaacgtatatatggtt
Ent	Pana_LMG20103	PANA_0822	metN	16.81	2	8.41	83	agacgtctggatgcct
Ent	Pana_LMG20103	PANA_0870	mtnE	15.48	2	7.74	86	agccgtctaagcgtct
Ent	Pana_LMG20103	PANA_0871	mtnB	15.48	2	7.74	13	agacgcttagacggct
Ent	Pana_LMG20103	PANA_0874	mtnA	24.33	3	8.11	54	agccgttcagacgtctatacatcc
Ent	Pana_LMG20103	PANA_0875	mtnK	24.33	3	8.11	59	ggatgtatagacgtctgaacggct
Ent	Pana_LMG20103	PANA_0883	mtrA	17.05	2	8.53	96	agatgtctggatggct
Ent	Pana_LMG20103	PANA_0956	metE2a	22.13	3	7.38	60	agacgtttagccatctggaaggct
Ent	Pana_LMG20103	PANA_2986	mmuP	23.94	3	7.98	7	agatgtttagacgtccatacggat
Ent	Pana_LMG20103	PANA_3210	metK	16.6	2	8.3	152	agacgtccagatggtt
Ent	Pana_LMG20103	PANA_3847	metF	27.82	3	9.27	38	ggacgtctaaacgtatagatgttt
Ent	Pana_LMG20103	PANA_3849	metB	33.75	4	8.44	58	agacatttggatgtccagatgtattgacgtct
Ent	Pana_LMG20103	PANA_3850	metJ	33.75	4	8.44	181	agacgtcaatacatctggacatccaaatgtct
Ent	Pant_At9b	Pat9b_0176	metR	25.95	3	8.65	72	agatgtttagccgtccagatgttt
Ent	Pant_At9b	Pat9b_0177	metE	25.95	3	8.65	81	aaacatctggacggctaaacatct
Ent	Pant_At9b	Pat9b_0227	metA	29.34	4	7.34	18	aggcatctggatgtctaaacgtttatacggtt
Ent	Pant_At9b	Pat9b_0779	metN	13.71	2	6.86	83	agccgtctggatgcct
Ent	Pant_At9b	Pat9b_0808	mtnE	16.35	2	8.18	86	ggacgtctaagcgtct
Ent	Pant_At9b	Pat9b_0809	mtnB	16.35	2	8.18	29	agacgcttagacgtcc
Ent	Pant_At9b	Pat9b_0812	mtnA	24.33	3	8.11	52	agccgttcagacgtctatacatcc
Ent	Pant_At9b	Pat9b_0813	mtnK	24.33	3	8.11	29	ggatgtatagacgtctgaacggct
Ent	Pant_At9b	Pat9b_0822	mtrA	17.05	2	8.53	97	agatgtctggatggct
Ent	Pant_At9b	Pat9b_0903	metE2a	19.42	3	6.47	66	agccatatagccatccagatggct
Ent	Pant_At9b	Pat9b_3018	mmuP	19.7	2	9.85	15	agatgtttagacgtcc
Ent	Pant_At9b	Pat9b_3845	btuB	22.8	4	5.7	252	agatggctggaagtctggatttctggccttct
Ent	Pant_At9b	Pat9b_3857	metF	23.36	3	7.79	41	ggacgtctaaacgtatggatgttc
Ent	Pant_At9b	Pat9b_3859	metB	35.98	4	9	58	agacatttagatgtccagatgtattgacgtct
Ent	Pant_At9b	Pat9b_3860	metJ	35.98	4	9	187	agacgtcaatacatctggacatctaaatgtct
Ent	Pvag_C91	Pvag_0230	metN	20.45	3	6.82	76	agacgtctggatgccttaacatcc
Ent	Pvag_C91	Pvag_0263	mtnE	15.48	2	7.74	85	agccgtctaagcgtct
Ent	Pvag_C91	Pvag_0264	mtnB	15.48	2	7.74	204	agacgcttagacggct
Ent	Pvag_C91	Pvag_0267	mtnA	24.33	3	8.11	54	agccgttcagacgtctatacatcc
Ent	Pvag_C91	Pvag_0268	mtnK	24.33	3	8.11	43	ggatgtatagacgtctgaacggct
Ent	Pvag_C91	Pvag_0276	mtrA	14.82	2	7.41	96	ggatgtctggatggct
Ent	Pvag_C91	Pvag_0339	metE2a	22.52	3	7.51	61	agacatatagccatccagatggct
Ent	Pvag_C91	Pvag_2354	mmuP	23.94	3	7.98	7	agatgtttagacgtccatacggat
Ent	Pvag_C91	Pvag_2553	metK	13.5	2	6.75	152	agccgtccagatggtt
Ent	Pvag_C91	Pvag_3123	btuB	17.65	3	5.88	252	agatatttagcagtctggacttcc
Ent	Pvag_C91	Pvag_3137	metF	30.44	4	7.61	32	gaacatctggacgtctaaacgtgtagatgtgt
Ent	Pvag_C91	Pvag_3139	metB	35.98	4	9	59	agacatttagatgtccagatgtattgacgtct
Ent	Pvag_C91	Pvag_3140	metJ	35.98	4	9	182	agacgtcaatacatctggacatctaaatgtct
Ent	Pvag_C91	Pvag_3424	metR	25.95	3	8.65	72	agatgtttagccgtccagatgttt
Ent	Pvag_C91	Pvag_3425	metE	25.95	3	8.65	48	aaacatctggacggctaaacatct
Ent	Pvag_C91	Pvag_3487	metA	23.72	3	7.91	18	agatgtctaaacgtttatatggtt
Ent	Etas_ET199	ETA_01260	metJ	35.98	4	9	153	agacgtcaatacatctggacatctaaatgtct
Ent	Etas_ET199	ETA_01270	metB	35.98	4	9	58	agacatttagatgtccagatgtattgacgtct
Ent	Etas_ET199	ETA_01290	metF	25.85	4	6.46	29	gaatgtctggacgtctaaacggataggcgtgt
Ent	Etas_ET199	ETA_02300	metR	17.47	2	8.73	72	ggacgtccagatgttt
Ent	Etas_ET199	ETA_02310	metE	17.47	2	8.73	63	aaacatctggacgtcc
Ent	Etas_ET199	ETA_09200	metN	16.81	2	8.41	84	agacgtctggatgcct
Ent	Etas_ET199	ETA_23920	MHT1	19.44	3	6.48	48	ggacgtctggacatgtagccatca
Ent	Etas_ET199	ETA_25450	metE2a	18.98	2	9.49	68	agacgtccagaagtct
Ent	Etas_ET199	ETA_26050	mtnK	24.33	3	8.11	39	ggatgtatagacgtctgaacggct
Ent	Etas_ET199	ETA_26060	mtnA	24.33	3	8.11	51	agccgttcagacgtctatacatcc
Ent	Etas_ET199	ETA_26090	mtnB	18.58	2	9.29	57	agacgcttagacgtct
Ent	Etas_ET199	ETA_28260	metK	20.52	3	6.84	140	agacgtccagaagttaatccgtct
Ent	Etas_ET199	ETA_31200	metA	26.55	4	6.64	18	agctatctggatgtctaaaagtataaatgtat
Ent	Etas_ET199	ETA_34280	mtrA	14.82	2	7.41	104	ggacatctggatggct
Ent	Eamy	EAMY_0137	metJ	33.42	4	8.36	153	agacgtcaatacatctggacttctaaatgtct
Ent	Eamy	EAMY_0138	metB	33.42	4	8.36	58	agacatttagaagtccagatgtattgacgtct
Ent	Eamy	EAMY_0141	metF	29.18	4	7.29	29	gaatgtctggacgtctaaatggatagacgtgt
Ent	Eamy	EAMY_0207	metR	17.47	2	8.73	72	ggacgtccagatgttt
Ent	Eamy	EAMY_0208	metE	17.47	2	8.73	62	aaacatctggacgtcc
Ent	Eamy	EAMY_0603	metK	23.08	3	7.69	140	agacgtccagatgttaatccgtct
Ent	Eamy	EAMY_0873	mtnB	18.58	2	9.29	59	agacgcttagacgtct
Ent	Eamy	EAMY_0876	mtnA	24.33	3	8.11	51	agccgttcagacgtctatacatcc
Ent	Eamy	EAMY_0877	mtnK	24.33	3	8.11	40	ggatgtatagacgtctgaacggct
Ent	Eamy	EAMY_0941	metE2a	24.7	3	8.23	68	ggatatttagacgtccagaagtct
Ent	Eamy	EAMY_1071	MHT1	21.67	3	7.22	45	agacgtctggacatgtagccatca
Ent	Eamy	EAMY_2728	metN	16.81	2	8.41	84	agacgtctggatgcct
Ent	Eamy	EAMY_3342	metA	28.55	4	7.14	18	agctgtctggatgtctaaacgtataagcgtat
Ent	Eamy	EAMY_3649	mtrA	14.82	2	7.41	104	ggacatctggatggct
Ent	Eamy_ATCC49946	EAM_0132	metJ	33.42	4	8.36	153	agacgtcaatacatctggacttctaaatgtct
Ent	Eamy_ATCC49946	EAM_0133	metB	33.42	4	8.36	58	agacatttagaagtccagatgtattgacgtct
Ent	Eamy_ATCC49946	EAM_0135	metF	29.18	4	7.29	29	gaatgtctggacgtctaaatggatagacgtgt
Ent	Eamy_ATCC49946	EAM_0197	metR	17.47	2	8.73	72	ggacgtccagatgttt
Ent	Eamy_ATCC49946	EAM_0198	metE	17.47	2	8.73	62	aaacatctggacgtcc
Ent	Eamy_ATCC49946	EAM_0250	metA	28.55	4	7.14	18	agctgtctggatgtctaaacgtataagcgtat
Ent	Eamy_ATCC49946	EAM_0849	metN	16.81	2	8.41	84	agacgtctggatgcct
Ent	Eamy_ATCC49946	EAM_0885	mtnB	18.58	2	9.29	59	agacgcttagacgtct
Ent	Eamy_ATCC49946	EAM_0888	mtnA	24.33	3	8.11	51	agccgttcagacgtctatacatcc
Ent	Eamy_ATCC49946	EAM_0889	mtnK	24.33	3	8.11	40	ggatgtatagacgtctgaacggct
Ent	Eamy_ATCC49946	EAM_0952	metE2a	24.7	3	8.23	68	ggatatttagacgtccagaagtct
Ent	Eamy_ATCC49946	EAM_1080	MHT1	21.67	3	7.22	45	agacgtctggacatgtagccatca
Ent	Eamy_ATCC49946	EAM_2826	metK	23.08	3	7.69	140	agacgtccagatgttaatccgtct
Ent	Eamy_ATCC49946	EAM_3425	mtrA	14.82	2	7.41	104	ggacatctggatggct
Ent	Epyr	EpC_01490	metJ	35.98	4	9	153	agacgtcaatacatctggacatctaaatgtct
Ent	Epyr	EpC_01500	metB	35.98	4	9	58	agacatttagatgtccagatgtattgacgtct
Ent	Epyr	EpC_01520	metF	27.48	4	6.87	29	gaatgtctggacgtctaaacggatagccgtgt
Ent	Epyr	EpC_02170	metR	17.47	2	8.73	72	ggacgtccagatgttt
Ent	Epyr	EpC_02180	metE	17.47	2	8.73	62	aaacatctggacgtcc
Ent	Epyr	EpC_08990	metN	16.81	2	8.41	83	agacgtctggatgcct
Ent	Epyr	EpC_25290	MHT1	21.67	3	7.22	46	agacgtctggacatgtagccatca
Ent	Epyr	EpC_26600	metE2a	26.93	3	8.98	68	agacatttagatgtccagaagtct
Ent	Epyr	EpC_27270	mtnK	24.33	3	8.11	39	ggatgtatagacgtctgaacggct
Ent	Epyr	EpC_27280	mtnA	24.33	3	8.11	51	agccgttcagacgtctatacatcc
Ent	Epyr	EpC_27310	mtnB	18.58	2	9.29	60	agacgcttagacgtct
Ent	Epyr	EpC_29760	metK	21.69	3	7.23	140	agacgtccagatgttaatccatct
Ent	Epyr	EpC_33350	metA	23.9	4	5.97	18	agctatctggatgtctaaacatgtaagcgtat
Ent	Epyr	EpC_36420	mtrA	17.05	2	8.53	104	agacatctggatggct
Ent	Epyr_DSM12163	EPYR_00158	metJ	35.98	4	9	153	agacgtcaatacatctggacatctaaatgtct
Ent	Epyr_DSM12163	EPYR_00159	metB	35.98	4	9	58	agacatttagatgtccagatgtattgacgtct
Ent	Epyr_DSM12163	EPYR_00162	metF	27.48	4	6.87	29	gaatgtctggacgtctaaacggatagccgtgt
Ent	Epyr_DSM12163	EPYR_00227	metR	17.47	2	8.73	72	ggacgtccagatgttt
Ent	Epyr_DSM12163	EPYR_00228	metE	17.47	2	8.73	62	aaacatctggacgtcc
Ent	Epyr_DSM12163	EPYR_00950	metN	16.81	2	8.41	83	agacgtctggatgcct
Ent	Epyr_DSM12163	EPYR_02741	MHT1	21.67	3	7.22	46	agacgtctggacatgtagccatca
Ent	Epyr_DSM12163	EPYR_02885	metE2a	26.93	3	8.98	68	agacatttagatgtccagaagtct
Ent	Epyr_DSM12163	EPYR_02964	mtnK	24.33	3	8.11	39	ggatgtatagacgtctgaacggct
Ent	Epyr_DSM12163	EPYR_02965	mtnA	24.33	3	8.11	51	agccgttcagacgtctatacatcc
Ent	Epyr_DSM12163	EPYR_02968	mtnB	18.58	2	9.29	60	agacgcttagacgtct
Ent	Epyr_DSM12163	EPYR_03215	metK	21.69	3	7.23	140	agacgtccagatgttaatccatct
Ent	Epyr_DSM12163	EPYR_03595	metA	23.9	4	5.97	18	agctatctggatgtctaaacatgtaagcgtat
Ent	Epyr_DSM12163	EPYR_03925	mtrA	17.05	2	8.53	104	agacatctggatggct
Ent	Erwi_Ejp617	EJP617_01890	metN	16.81	2	8.41	82	agacgtctggatgcct
Ent	Erwi_Ejp617	EJP617_08250	metA	28.55	4	7.14	18	agctgtctggatgtctaaacgtataagcgtat
Ent	Erwi_Ejp617	EJP617_11160	mtrA	17.05	2	8.53	104	agacatctggatggct
Ent	Erwi_Ejp617	EJP617_13140	metJ	35.98	4	9	153	agacgtcaatacatctggacatctaaatgtct
Ent	Erwi_Ejp617	EJP617_13150	metB	35.98	4	9	58	agacatttagatgtccagatgtattgacgtct
Ent	Erwi_Ejp617	EJP617_13180	metF	30.58	4	7.64	29	gaatgtctggacgtctaaacggatagacgtgt
Ent	Erwi_Ejp617	EJP617_14150	metR	17.47	2	8.73	72	ggacgtccagatgttt
Ent	Erwi_Ejp617	EJP617_14160	metE	17.47	2	8.73	62	aaacatctggacgtcc
Ent	Erwi_Ejp617	EJP617_17610	metK	21.69	3	7.23	141	agacgtccagatgttaatccatct
Ent	Erwi_Ejp617	EJP617_20030	mtnB	18.58	2	9.29	58	agacgcttagacgtct
Ent	Erwi_Ejp617	EJP617_20060	mtnA	26.56	3	8.85	51	agccgttcagacgtctatacatct
Ent	Erwi_Ejp617	EJP617_20070	mtnK	26.56	3	8.85	39	agatgtatagacgtctgaacggct
Ent	Erwi_Ejp617	EJP617_20730	metE2a	26.93	3	8.98	68	agacatttagatgtccagaagtct
Ent	Erwi_Ejp617	EJP617_21980	MHT1	21.67	3	7.22	46	agacgtctggacatgtagccatca
Ent	Ypes_KIM	y0013	metA	28.23	4	7.06	17	aggcatctagaagtctaaacgtataaacggat
Ent	Ypes_KIM	y0301	metJ	31.2	4	7.8	286	ggacgtcaatacatctggacatctaaacttct
Ent	Ypes_KIM	y0302	metB	31.2	4	7.8	59	agaagtttagatgtccagatgtattgacgtcc
Ent	Ypes_KIM	y0304	metF	24.47	3	8.16	53	agacgtctaaacgtatagacgctc
Ent	Ypes_KIM	y0325	btuB	17.59	2	8.8	275	ggaagtctagacatct
Ent	Ypes_KIM	y0441	metR	21.92	3	7.31	64	agccatccagatgtttacacatct
Ent	Ypes_KIM	y0442	metE	21.92	3	7.31	17	agatgtgtaaacatctggatggct
Ent	Ypes_KIM	y3104	metN	20.97	3	6.99	71	agccgtctagacgccttaacatcc
Ent	Ypes_KIM	y3314	metK	22.56	3	7.52	264	agacgtccagatgttaatacatcc
Ent	Ypes_MEDIAEVAILS91001	YP_0116	metJ	31.2	4	7.8	286	ggacgtcaatacatctggacatctaaacttct
Ent	Ypes_MEDIAEVAILS91001	YP_0117	metB	31.2	4	7.8	59	agaagtttagatgtccagatgtattgacgtcc
Ent	Ypes_MEDIAEVAILS91001	YP_0119	metF	24.47	3	8.16	53	agacgtctaaacgtatagacgctc
Ent	Ypes_MEDIAEVAILS91001	YP_2776	metN	20.97	3	6.99	71	agccgtctagacgccttaacatcc
Ent	Ypes_MEDIAEVAILS91001	YP_3089	metA	28.23	4	7.06	17	aggcatctagaagtctaaacgtataaacggat
Ent	Ypes_MEDIAEVAILS91001	YP_3138	btuB	17.59	2	8.8	275	ggaagtctagacatct
Ent	Ypes_MEDIAEVAILS91001	YP_3260	metR	21.92	3	7.31	64	agccatccagatgtttacacatct
Ent	Ypes_MEDIAEVAILS91001	YP_3261	metE	21.92	3	7.31	17	agatgtgtaaacatctggatggct
Ent	Ypes_MEDIAEVAILS91001	YP_3512	metK	22.56	3	7.52	265	agacgtccagatgttaatacatcc
Ent	Ypes_Z176003	YPZ3_0097	metJ	31.2	4	7.8	286	ggacgtcaatacatctggacatctaaacttct
Ent	Ypes_Z176003	YPZ3_0098	metB	31.2	4	7.8	59	agaagtttagatgtccagatgtattgacgtcc
Ent	Ypes_Z176003	YPZ3_0100	metF	24.47	3	8.16	53	agacgtctaaacgtatagacgctc
Ent	Ypes_Z176003	YPZ3_0796	metK	22.56	3	7.52	264	agacgtccagatgttaatacatcc
Ent	Ypes_Z176003	YPZ3_0979	metN	20.97	3	6.99	71	agccgtctagacgccttaacatcc
Ent	Ypes_Z176003	YPZ3_3289	metA	28.23	4	7.06	17	aggcatctagaagtctaaacgtataaacggat
Ent	Ypes_Z176003	YPZ3_3345	metE	21.92	3	7.31	17	agatgtgtaaacatctggatggct
Ent	Ypes_Z176003	YPZ3_3346	metR	21.92	3	7.31	64	agccatccagatgtttacacatct
Ent	Ypes_Z176003	YPZ3_3451	btuB	17.59	2	8.8	341	ggaagtctagacatct
Ent	Ypes_D182038	YPD8_0100	metJ	31.2	4	7.8	286	ggacgtcaatacatctggacatctaaacttct
Ent	Ypes_D182038	YPD8_0101	metB	31.2	4	7.8	59	agaagtttagatgtccagatgtattgacgtcc
Ent	Ypes_D182038	YPD8_0103	metF	24.47	3	8.16	53	agacgtctaaacgtatagacgctc
Ent	Ypes_D182038	YPD8_0748	metK	22.56	3	7.52	264	agacgtccagatgttaatacatcc
Ent	Ypes_D182038	YPD8_1240	metN	20.97	3	6.99	71	agccgtctagacgccttaacatcc
Ent	Ypes_D182038	YPD8_3280	metA	28.23	4	7.06	17	aggcatctagaagtctaaacgtataaacggat
Ent	Ypes_D182038	YPD8_3337	metE	21.92	3	7.31	17	agatgtgtaaacatctggatggct
Ent	Ypes_D182038	YPD8_3338	metR	21.92	3	7.31	64	agccatccagatgtttacacatct
Ent	Ypes_D182038	YPD8_3446	btuB	17.59	2	8.8	341	ggaagtctagacatct
Ent	Ypes_NEPAL516	YPN_0012	metA	28.23	4	7.06	17	aggcatctagaagtctaaacgtataaacggat
Ent	Ypes_NEPAL516	YPN_0057	btuB	17.59	2	8.8	341	ggaagtctagacatct
Ent	Ypes_NEPAL516	YPN_0175	metR	21.92	3	7.31	64	agccatccagatgtttacacatct
Ent	Ypes_NEPAL516	YPN_0176	metE	21.92	3	7.31	17	agatgtgtaaacatctggatggct
Ent	Ypes_NEPAL516	YPN_2926	metN	20.97	3	6.99	71	agccgtctagacgccttaacatcc
Ent	Ypes_NEPAL516	YPN_3127	metK	22.56	3	7.52	264	agacgtccagatgttaatacatcc
Ent	Ypes_NEPAL516	YPN_3737	metF	24.47	3	8.16	53	agacgtctaaacgtatagacgctc
Ent	Ypes_NEPAL516	YPN_3740	metB	31.2	4	7.8	59	agaagtttagatgtccagatgtattgacgtcc
Ent	Ypes_NEPAL516	YPN_3741	metJ	31.2	4	7.8	286	ggacgtcaatacatctggacatctaaacttct
Ent	Ypes_CO92	YPO0114	metJ	31.2	4	7.8	286	ggacgtcaatacatctggacatctaaacttct
Ent	Ypes_CO92	YPO0115	metB	31.2	4	7.8	59	agaagtttagatgtccagatgtattgacgtcc
Ent	Ypes_CO92	YPO0117	metF	24.47	3	8.16	53	agacgtctaaacgtatagacgctc
Ent	Ypes_CO92	YPO0931	metK	22.56	3	7.52	264	agacgtccagatgttaatacatcc
Ent	Ypes_CO92	YPO1073	metN	20.97	3	6.99	71	agccgtctagacgccttaacatcc
Ent	Ypes_CO92	YPO3727	metA	28.23	4	7.06	17	aggcatctagaagtctaaacgtataaacggat
Ent	Ypes_CO92	YPO3788	metE	21.92	3	7.31	17	agatgtgtaaacatctggatggct
Ent	Ypes_CO92	YPO3789	metR	21.92	3	7.31	64	agccatccagatgtttacacatct
Ent	Ypes_CO92	YPO3910	btuB	17.59	2	8.8	359	ggaagtctagacatct
Ent	Ypes_ANTIQUA	YPA_0015	metA	28.23	4	7.06	17	aggcatctagaagtctaaacgtataaacggat
Ent	Ypes_ANTIQUA	YPA_0112	btuB	16.2	2	8.1	341	ggaaatctagacatct
Ent	Ypes_ANTIQUA	YPA_0235	metR	21.92	3	7.31	64	agccatccagatgtttacacatct
Ent	Ypes_ANTIQUA	YPA_0236	metE	21.92	3	7.31	17	agatgtgtaaacatctggatggct
Ent	Ypes_ANTIQUA	YPA_0262	metJ	31.2	4	7.8	286	ggacgtcaatacatctggacatctaaacttct
Ent	Ypes_ANTIQUA	YPA_0263	metB	31.2	4	7.8	59	agaagtttagatgtccagatgtattgacgtcc
Ent	Ypes_ANTIQUA	YPA_0266	metF	24.47	3	8.16	53	agacgtctaaacgtatagacgctc
Ent	Ypes_ANTIQUA	YPA_0335	metK	22.56	3	7.52	264	agacgtccagatgttaatacatcc
Ent	Ypes_ANTIQUA	YPA_0550	metN	19.57	3	6.52	71	agccgtctagacaccttaacatcc
Ent	Ypes_D106004	YPD4_0098	metJ	31.2	4	7.8	286	ggacgtcaatacatctggacatctaaacttct
Ent	Ypes_D106004	YPD4_0099	metB	31.2	4	7.8	59	agaagtttagatgtccagatgtattgacgtcc
Ent	Ypes_D106004	YPD4_0101	metF	24.47	3	8.16	53	agacgtctaaacgtatagacgctc
Ent	Ypes_D106004	YPD4_0753	metK	22.56	3	7.52	264	agacgtccagatgttaatacatcc
Ent	Ypes_D106004	YPD4_0938	metN	20.97	3	6.99	71	agccgtctagacgccttaacatcc
Ent	Ypes_D106004	YPD4_3281	metA	28.23	4	7.06	17	aggcatctagaagtctaaacgtataaacggat
Ent	Ypes_D106004	YPD4_3336	metE	21.92	3	7.31	17	agatgtgtaaacatctggatggct
Ent	Ypes_D106004	YPD4_3337	metR	21.92	3	7.31	64	agccatccagatgtttacacatct
Ent	Ypes_D106004	YPD4_3444	btuB	17.59	2	8.8	341	ggaagtctagacatct
Ent	Ypes_Angola	YpAngola_A0123	btuB	16.2	2	8.1	341	ggaagtctagatatct
Ent	Ypes_Angola	YpAngola_A0637	metA	28.23	4	7.06	17	aggcatctagaagtctaaacgtataaacggat
Ent	Ypes_Angola	YpAngola_A3327	mtnK	23.42	3	7.81	104	ggatgtatagacgtccatatgttt
Ent	Ypes_Angola	YpAngola_A3328	mtnA	23.42	3	7.81	61	aaacatatggacgtctatacatcc
Ent	Ypes_Angola	YpAngola_A3331	mtnB	22.99	3	7.66	48	agacgcttagatgtttaaacggct
Ent	Ypes_Angola	YpAngola_A3332	mtnE	22.99	3	7.66	67	agccgtttaaacatctaagcgtct
Ent	Ypes_Angola	YpAngola_A3347	metK	22.56	3	7.52	264	agacgtccagatgttaatacatcc
Ent	Ypes_Angola	YpAngola_A3405	metN	20.97	3	6.99	71	agccgtctagacgccttaacatcc
Ent	Ypes_Angola	YpAngola_A3648	metE	21.92	3	7.31	17	agatgtgtaaacatctggatggct
Ent	Ypes_Angola	YpAngola_A3649	metR	21.92	3	7.31	64	agccatccagatgtttacacatct
Ent	Ypes_Angola	YpAngola_A3805	metF	20.7	2	10.35	61	agacgtctaaacgtat
Ent	Ypes_Angola	YpAngola_A3807	metB	29.36	4	7.34	59	aaaagtttagatgtccagatgtattgacgtcc
Ent	Ypes_Angola	YpAngola_A3808	metJ	29.36	4	7.34	286	ggacgtcaatacatctggacatctaaactttt
Ent	Ypes_PESTOIDESF	YPDSF_0171	metA	28.23	4	7.06	17	aggcatctagaagtctaaacgtataaacggat
Ent	Ypes_PESTOIDESF	YPDSF_0585	metK	22.56	3	7.52	264	agacgtccagatgttaatacatcc
Ent	Ypes_PESTOIDESF	YPDSF_1638	metN	20.97	3	6.99	71	agccgtctagacgccttaacatcc
Ent	Ypes_PESTOIDESF	YPDSF_2878	mtnK	23.42	3	7.81	110	ggatgtatagacgtccatatgttt
Ent	Ypes_PESTOIDESF	YPDSF_2879	mtnA	23.42	3	7.81	61	aaacatatggacgtctatacatcc
Ent	Ypes_PESTOIDESF	YPDSF_2882	mtnB	22.99	3	7.66	48	agacgcttagatgtttaaacggct
Ent	Ypes_PESTOIDESF	YPDSF_2883	mtnE	22.99	3	7.66	67	agccgtttaaacatctaagcgtct
Ent	Ypes_PESTOIDESF	YPDSF_3405	metE	21.92	3	7.31	17	agatgtgtaaacatctggatggct
Ent	Ypes_PESTOIDESF	YPDSF_3406	metR	21.92	3	7.31	64	agccatccagatgtttacacatct
Ent	Ypes_PESTOIDESF	YPDSF_3522	btuB	17.59	2	8.8	341	ggaagtctagacatct
Ent	Ypes_PESTOIDESF	YPDSF_3790	metF	24.47	3	8.16	53	agacgtctaaacgtatagacgctc
Ent	Ypes_PESTOIDESF	YPDSF_3792	metB	31.2	4	7.8	59	agaagtttagatgtccagatgtattgacgtcc
Ent	Ypes_PESTOIDESF	YPDSF_3793	metJ	31.2	4	7.8	286	ggacgtcaatacatctggacatctaaacttct
Ent	Ypse_YPIII	YPK_0363	metA	28.23	4	7.06	17	aggcatctagaagtctaaacgtataaacggat
Ent	Ypse_YPIII	YPK_0843	metK	22.56	3	7.52	264	agacgtccagatgttaatacatcc
Ent	Ypse_YPIII	YPK_1096	metN	20.97	3	6.99	71	agccgtctagacgccttaacatcc
Ent	Ypse_YPIII	YPK_3317	mtnK	23.42	3	7.81	110	ggatgtatagacgtccatatgttt
Ent	Ypse_YPIII	YPK_3318	mtnA	23.42	3	7.81	61	aaacatatggacgtctatacatcc
Ent	Ypse_YPIII	YPK_3321	mtnB	22.99	3	7.66	48	agacgcttagatgtttaaacggct
Ent	Ypse_YPIII	YPK_3322	mtnE	22.99	3	7.66	67	agccgtttaaacatctaagcgtct
Ent	Ypse_YPIII	YPK_3952	metE	21.92	3	7.31	17	agatgtgtaaacatctggatggct
Ent	Ypse_YPIII	YPK_3953	metR	21.92	3	7.31	64	agccatccagatgtttacacatct
Ent	Ypse_YPIII	YPK_4073	btuB	17.59	2	8.8	341	ggaagtctagacatct
Ent	Ypse_YPIII	YPK_4093	metF	24.47	3	8.16	53	agacgtctaaacgtatagacgctc
Ent	Ypse_YPIII	YPK_4095	metB	31.2	4	7.8	59	agaagtttagatgtccagatgtattgacgtcc
Ent	Ypse_YPIII	YPK_4096	metJ	31.2	4	7.8	286	ggacgtcaatacatctggacatctaaacttct
Ent	Ypse_IP31758	YpsIP31758_0120	metJ	31.2	4	7.8	286	ggacgtcaatacatctggacatctaaacttct
Ent	Ypse_IP31758	YpsIP31758_0121	metB	31.2	4	7.8	59	agaagtttagatgtccagatgtattgacgtcc
Ent	Ypse_IP31758	YpsIP31758_0123	metF	24.47	3	8.16	53	agacgtctaaacgtatagacgctc
Ent	Ypse_IP31758	YpsIP31758_0142	btuB	17.59	2	8.8	359	ggaagtctagacatct
Ent	Ypse_IP31758	YpsIP31758_0262	metR	21.92	3	7.31	64	agccatccagatgtttacacatct
Ent	Ypse_IP31758	YpsIP31758_0264	metE	21.92	3	7.31	17	agatgtgtaaacatctggatggct
Ent	Ypse_IP31758	YpsIP31758_0292	metA	28.23	4	7.06	17	aggcatctagaagtctaaacgtataaacggat
Ent	Ypse_IP31758	YpsIP31758_0841	metK	22.56	3	7.52	264	agacgtccagatgttaatacatcc
Ent	Ypse_IP31758	YpsIP31758_1043	metN	20.97	3	6.99	71	agccgtctagacgccttaacatcc
Ent	Ypse_IP31758	YpsIP31758_3178	mtnK	23.42	3	7.81	110	ggatgtatagacgtccatatgttt
Ent	Ypse_IP31758	YpsIP31758_3179	mtnA	23.42	3	7.81	61	aaacatatggacgtctatacatcc
Ent	Ypse_IP31758	YpsIP31758_3182	mtnB	22.99	3	7.66	48	agacgcttagatgtttaaacggct
Ent	Ypse_IP31758	YpsIP31758_3183	mtnE	22.99	3	7.66	67	agccgtttaaacatctaagcgtct
Ent	Ypse_IP32953	YPTB0104	metJ	31.2	4	7.8	286	ggacgtcaatacatctggacatctaaacttct
Ent	Ypse_IP32953	YPTB0105	metB	31.2	4	7.8	59	agaagtttagatgtccagatgtattgacgtcc
Ent	Ypse_IP32953	YPTB0107	metF	24.47	3	8.16	53	agacgtctaaacgtatagacgctc
Ent	Ypse_IP32953	YPTB0125	btuB	17.59	2	8.8	359	ggaagtctagacatct
Ent	Ypse_IP32953	YPTB0247	metR	21.92	3	7.31	64	agccatccagatgtttacacatct
Ent	Ypse_IP32953	YPTB0248	metE	21.92	3	7.31	17	agatgtgtaaacatctggatggct
Ent	Ypse_IP32953	YPTB0873	mtnE	22.99	3	7.66	67	agccgtttaaacatctaagcgtct
Ent	Ypse_IP32953	YPTB0874	mtnB	22.99	3	7.66	48	agacgcttagatgtttaaacggct
Ent	Ypse_IP32953	YPTB0877	mtnA	23.42	3	7.81	61	aaacatatggacgtctatacatcc
Ent	Ypse_IP32953	YPTB0878	mtnK	23.42	3	7.81	110	ggatgtatagacgtccatatgttt
Ent	Ypse_IP32953	YPTB2973	metN	20.97	3	6.99	71	agccgtctagacgccttaacatcc
Ent	Ypse_IP32953	YPTB3203	metK	22.56	3	7.52	264	agacgtccagatgttaatacatcc
Ent	Ypse_IP32953	YPTB3658	metA	28.23	4	7.06	17	aggcatctagaagtctaaacgtataaacggat
Ent	Ypse_PB1	YPTS_0107	metJ	31.2	4	7.8	286	ggacgtcaatacatctggacatctaaacttct
Ent	Ypse_PB1	YPTS_0108	metB	31.2	4	7.8	59	agaagtttagatgtccagatgtattgacgtcc
Ent	Ypse_PB1	YPTS_0110	metF	24.47	3	8.16	53	agacgtctaaacgtatagacgctc
Ent	Ypse_PB1	YPTS_0132	btuB	17.59	2	8.8	341	ggaagtctagacatct
Ent	Ypse_PB1	YPTS_0263	metR	21.92	3	7.31	64	agccatccagatgtttacacatct
Ent	Ypse_PB1	YPTS_0264	metE	21.92	3	7.31	17	agatgtgtaaacatctggatggct
Ent	Ypse_PB1	YPTS_0914	mtnE	22.99	3	7.66	67	agccgtttaaacatctaagcgtct
Ent	Ypse_PB1	YPTS_0915	mtnB	22.99	3	7.66	48	agacgcttagatgtttaaacggct
Ent	Ypse_PB1	YPTS_0918	mtnA	23.42	3	7.81	61	aaacatatggacgtctatacatcc
Ent	Ypse_PB1	YPTS_0919	mtnK	23.42	3	7.81	110	ggatgtatagacgtccatatgttt
Ent	Ypse_PB1	YPTS_3093	metN	20.97	3	6.99	71	agccgtctagacgccttaacatcc
Ent	Ypse_PB1	YPTS_3335	metK	22.56	3	7.52	264	agacgtccagatgttaatacatcc
Ent	Ypse_PB1	YPTS_3844	metA	28.23	4	7.06	17	aggcatctagaagtctaaacgtataaacggat
Ent	Yent_8081	YE0110	metJ	27.99	4	7	283	ggacgtcaatacatctggacatctaaacctct
Ent	Yent_8081	YE0111	metB	27.99	4	7	60	agaggtttagatgtccagatgtattgacgtcc
Ent	Yent_8081	YE0114	metF	26.7	3	8.9	61	agacgtctaaacgtatagacgctt
Ent	Yent_8081	YE0139	btuB	17.59	2	8.8	305	ggaagtctagacatct
Ent	Yent_8081	YE0248	metR	19.69	3	6.56	64	agccatccagatgtttacacatcc
Ent	Yent_8081	YE0249	metE	19.69	3	6.56	17	ggatgtgtaaacatctggatggct
Ent	Yent_8081	YE1470	mtcB	20.83	3	6.94	180	tgatggctatacggctaaacatct
Ent	Yent_8081	YE2787	mtrB	16.65	2	8.33	64	agacagatagacatct
Ent	Yent_8081	YE3228	mtnK	20.69	3	6.9	108	ggatgtgtagacgtctatatggtt
Ent	Yent_8081	YE3230	mtnA	20.69	3	6.9	61	aaccatatagacgtctacacatcc
Ent	Yent_8081	YE3233	mtnB	22.99	3	7.66	125	agacgcttagatgtttaaacggct
Ent	Yent_8081	YE3234	mtnE	22.99	3	7.66	67	agccgtttaaacatctaagcgtct
Ent	Yent_8081	YE3253	metN	20.97	3	6.99	71	agccgtctagacgccttaacatcc
Ent	Yent_8081	YE3421	metK	26.18	4	6.54	191	agacgtccagatgttaatacatccatccattt
Ent	Yent_8081	YE3882	metA	28.23	4	7.06	17	aggcatctagaagtctaaacgtataaacggat
Ent	Spro_568	Spro_0241	metR	21.08	3	7.03	64	agccgtccagatgtttacacatcc
Ent	Spro_568	Spro_0242	metE	21.08	3	7.03	17	ggatgtgtaaacatctggacggct
Ent	Spro_568	Spro_0941	mtnE	14.09	2	7.04	66	agccatctaagcgtct
Ent	Spro_568	Spro_0942	mtnB	14.09	2	7.04	72	agacgcttagatggct
Ent	Spro_568	Spro_0945	mtnA	16.69	2	8.34	64	ggacgtctatacatcc
Ent	Spro_568	Spro_0946	mtnK	16.69	2	8.34	63	ggatgtatagacgtcc
Ent	Spro_568	Spro_1044	metE2a	19.31	2	9.65	81	agacgtctggatgtcc
Ent	Spro_568	Spro_1627	mtcB	22.93	4	5.73	138	aaacggctgcacatctaaactgctgaacatct
Ent	Spro_568	Spro_3218	mtrA	23.44	3	7.81	12	agccatctaaacacctaaacgtct
Ent	Spro_568	Spro_3470	mmuP	29.31	4	7.33	8	agccatttagctgtttagacgtctatacggat
Ent	Spro_568	Spro_3753	metN	24.07	3	8.02	72	ggacgtctagacgccttaacatct
Ent	Spro_568	Spro_3974	metK	21.69	3	7.23	153	agacgtccagatgttaatccatct
Ent	Spro_568	Spro_4212	metC	16.6	2	8.3	73	aaacgtctggatggct
Ent	Spro_568	Spro_4504	metA	25.37	4	6.34	16	gggcatctagaagtctaaacgtttaaatggat
Ent	Spro_568	Spro_4770	btuB	16.72	2	8.36	291	agcagtctagacatct
Ent	Spro_568	Spro_4784	metF	26.7	3	8.9	44	agacgtctaaacgtatagacgctt
Ent	Spro_568	Spro_4786	metB	31.2	4	7.8	61	agaagtttagatgtccagatgtattgacgtcc
Ent	Spro_568	Spro_4787	metJ	31.2	4	7.8	224	ggacgtcaatacatctggacatctaaacttct
Ent	Dzea_Ech1591	Dd1591_0119	metJ	30.87	4	7.72	95	agacgtcaatacatctggacttctaaacttct
Ent	Dzea_Ech1591	Dd1591_0120	metB	30.87	4	7.72	61	agaagtttagaagtccagatgtattgacgtct
Ent	Dzea_Ech1591	Dd1591_0125	metF	31.44	3	10.48	40	agacgtctaaacgtatagacgttt
Ent	Dzea_Ech1591	Dd1591_0132	btuB	15.36	2	7.68	280	ggaagtctagacatcc
Ent	Dzea_Ech1591	Dd1591_0364	metA	29.89	4	7.47	18	agaaggctaaacgtataaacgtataaacgtat
Ent	Dzea_Ech1591	Dd1591_0506	metK	21.69	3	7.23	167	agacgtccagatgttaatccatct
Ent	Dzea_Ech1591	Dd1591_0847	metN	24.07	3	8.02	63	agacgtctagacgccttaacatcc
Ent	Dzea_Ech1591	Dd1591_0884	mtnE	22.15	3	7.38	70	agccgtttaaacgtccaagcgtct
Ent	Dzea_Ech1591	Dd1591_0885	mtnB	22.15	3	7.38	107	agacgcttggacgtttaaacggct
Ent	Dzea_Ech1591	Dd1591_0888	mtnA	28.17	4	7.04	61	agacataaaagcgtttggacgtctatacatct
Ent	Dzea_Ech1591	Dd1591_0889	mtnK	28.17	4	7.04	177	agatgtatagacgtccaaacgcttttatgtct
Ent	Dzea_Ech1591	Dd1591_2876	mtrB	21.62	3	7.21	54	agacatccagacataaagatatcc
Ent	Dzea_Ech1591	Dd1591_3103	metE2a	15.34	2	7.67	120	agccgtctggatggct
Ent	Dzea_Ech1591	Dd1591_3747	MHT1	18.65	3	6.22	64	agctatcaaggcatctagacatcc
Ent	Dzea_Ech1591	Dd1591_3934	metE	21.08	3	7.03	16	ggatgtgtaaacatctggacggct
Ent	Dzea_Ech1591	Dd1591_3935	metR	21.08	3	7.03	64	agccgtccagatgtttacacatcc
Ent	Ddad_Ech703	Dd703_0184	metR	21.08	3	7.03	64	agccgtccagatgtttacacatcc
Ent	Ddad_Ech703	Dd703_0185	metE	21.08	3	7.03	16	ggatgtgtaaacatctggacggct
Ent	Ddad_Ech703	Dd703_0449	metA	31.13	4	7.78	16	agaagtctaaacgtataaacgtataaacgtgt
Ent	Ddad_Ech703	Dd703_0454	metH	17.21	2	8.61	59	agacggctggacgtat
Ent	Ddad_Ech703	Dd703_0549	metK	17.2	3	5.73	57	agccatccagatgttaatccatct
Ent	Ddad_Ech703	Dd703_0878	metN	21.84	3	7.28	63	ggacgtctagacgccttaacatcc
Ent	Ddad_Ech703	Dd703_0917	mtnE	22.15	3	7.38	68	agccgtttaaacgtccaagcgtct
Ent	Ddad_Ech703	Dd703_0918	mtnB	22.15	3	7.38	94	agacgcttggacgtttaaacggct
Ent	Ddad_Ech703	Dd703_0921	mtnA	16.36	2	8.18	61	agacgtctatacttcc
Ent	Ddad_Ech703	Dd703_0922	mtnK	16.36	2	8.18	70	ggaagtatagacgtct
Ent	Ddad_Ech703	Dd703_1193	mtrB	21.62	3	7.21	113	agacatccagacataaagatatcc
Ent	Ddad_Ech703	Dd703_2912	metE2a	15.34	2	7.67	76	agccgtccagatggct
Ent	Ddad_Ech703	Dd703_3783	btuB	12.8	2	6.4	278	ggaagtctagacttcc
Ent	Ddad_Ech703	Dd703_3789	metF	29.21	3	9.74	41	ggacgtctaaacgtatagacgttt
Ent	Ddad_Ech703	Dd703_3791	metB	29.01	4	7.25	58	agaagtttagaagtctagatgtgttgacgtcc
Ent	Ddad_Ech703	Dd703_3792	metJ	29.01	4	7.25	95	ggacgtcaacacatctagacttctaaacttct
Ent	Ddad_Ech586	Dd586_0175	metR	21.08	3	7.03	64	agccgtccagatgtttacacatcc
Ent	Ddad_Ech586	Dd586_0176	metE	21.08	3	7.03	16	ggatgtgtaaacatctggacggct
Ent	Ddad_Ech586	Dd586_0361	MHT1	18.65	3	6.22	64	agctatcaaggcatctagacatcc
Ent	Ddad_Ech586	Dd586_0993	metE2a	15.34	2	7.67	146	agccgtctggatggct
Ent	Ddad_Ech586	Dd586_1226	mtrB	21.62	3	7.21	50	agacatccagacataaagatatcc
Ent	Ddad_Ech586	Dd586_3254	mtnK	27.46	4	6.86	259	agaagtatagacgtccaaacgcctttatgtct
Ent	Ddad_Ech586	Dd586_3255	mtnA	27.46	4	6.87	61	agacataaaggcgtttggacgtctatacttct
Ent	Ddad_Ech586	Dd586_3258	mtnB	22.15	3	7.38	232	agacgcttggacgtttaaacggct
Ent	Ddad_Ech586	Dd586_3259	mtnE	22.15	3	7.38	70	agccgtttaaacgtccaagcgtct
Ent	Ddad_Ech586	Dd586_3296	metN	21.84	3	7.28	63	ggacgtctagacgccttaacatcc
Ent	Ddad_Ech586	Dd586_3629	metK	17.2	3	5.73	168	agccatccagatgttaatccatct
Ent	Ddad_Ech586	Dd586_3695	metA	31.13	4	7.78	17	agaagtctaaacgtataaacgtataaacgtgt
Ent	Ddad_Ech586	Dd586_3924	btuB	17.59	2	8.8	280	ggaagtctagacatct
Ent	Ddad_Ech586	Dd586_3931	metF	31.44	3	10.48	40	agacgtctaaacgtatagacgttt
Ent	Ddad_Ech586	Dd586_3933	metB	30.87	4	7.72	61	agaagtttagaagtccagatgtattgacgtct
Ent	Ddad_Ech586	Dd586_3934	metJ	30.87	4	7.72	95	agacgtcaatacatctggacttctaaacttct
Ent	Ddad_3937	Dda3937_00420	metK	18.59	3	6.2	56	agccgtccagatgttaatccatct
Ent	Ddad_3937	Dda3937_00920	mtnE	22.15	3	7.38	69	agccgtttaaacgtccaagcgtct
Ent	Ddad_3937	Dda3937_00921	mtnB	22.15	3	7.38	128	agacgcttggacgtttaaacggct
Ent	Ddad_3937	Dda3937_00924	mtnA	25.61	4	6.4	61	agacataaaagcgtttggacgtctatacttct
Ent	Ddad_3937	Dda3937_00925	mtnK	25.61	4	6.4	179	agaagtatagacgtccaaacgcttttatgtct
Ent	Ddad_3937	Dda3937_01274	MHT1	15.42	2	7.71	71	aggcatctagacatcc
Ent	Ddad_3937	Dda3937_01942	metE2a	15.34	2	7.67	103	agccgtctggatggct
Ent	Ddad_3937	Dda3937_02052	metR	21.08	3	7.03	64	agccgtccagatgtttacacatcc
Ent	Ddad_3937	Dda3937_02053	metE	21.08	3	7.03	16	ggatgtgtaaacatctggacggct
Ent	Ddad_3937	Dda3937_02126	metA	29.89	4	7.47	18	agaaggctaaacgtataaacgtataaacgtat
Ent	Ddad_3937	Dda3937_03887	metJ	30.87	4	7.72	95	agacgtcaatacatctggacttctaaacttct
Ent	Ddad_3937	Dda3937_03888	metB	30.87	4	7.72	61	agaagtttagaagtccagatgtattgacgtct
Ent	Ddad_3937	Dda3937_03890	metF	29.21	3	9.74	40	ggacgtctaaacgtatagacgttt
Ent	Ddad_3937	Dda3937_03897	btuB	15.36	2	7.68	280	ggaagtctagacatcc
Ent	Ddad_3937	Dda3937_03917	metN	24.07	3	8.02	63	agacgtctagacgccttaacatcc
Ent	Ddad_3937	Dda3937_03937	mtrB	21.62	3	7.21	42	agacatccagacataaagatatcc
Ent	Pwas_WPP163	Pecwa_0188	metJ	31.57	4	7.89	94	ggacgtcaacacatctagacatctaaacttct
Ent	Pwas_WPP163	Pecwa_0189	metB	31.57	4	7.89	60	agaagtttagatgtctagatgtgttgacgtcc
Ent	Pwas_WPP163	Pecwa_0191	metF	28.8	3	9.6	41	agacgtctaaacgtatagacgtgt
Ent	Pwas_WPP163	Pecwa_0198	btuB	15.03	2	7.51	425	agaagtctagacttcc
Ent	Pwas_WPP163	Pecwa_2927	mmuP	21.21	3	7.07	70	atctatctggaagtttagacgtct
Ent	Pwas_WPP163	Pecwa_3048	mtrB	22.14	3	7.38	77	agacatccagacataaagacagct
Ent	Pwas_WPP163	Pecwa_3299	metE2a	16.21	2	8.11	110	ggacgtccagatggct
Ent	Pwas_WPP163	Pecwa_3446	mtnK	25.59	3	8.53	75	agatgtatagacgtccgaacgttt
Ent	Pwas_WPP163	Pecwa_3447	mtnA	25.59	3	8.53	53	aaacgttcggacgtctatacatct
Ent	Pwas_WPP163	Pecwa_3457	mtnB	26.89	3	8.96	88	agacgtttggacgtttaaacggct
Ent	Pwas_WPP163	Pecwa_3458	mtnE	26.89	3	8.96	66	agccgtttaaacgtccaaacgtct
Ent	Pwas_WPP163	Pecwa_3499	metN	21.83	3	7.28	63	agacgtctagacgccctaacatcc
Ent	Pwas_WPP163	Pecwa_3905	metK	19.98	3	6.66	55	agccgtccagatgttaatccgtct
Ent	Pwas_WPP163	Pecwa_3959	metA	30.2	4	7.55	19	gggcatctggatgtctaaacgtttaaacgtat
Ent	Pwas_WPP163	Pecwa_4356	metE	21.08	3	7.03	16	ggatgtgtaaacatctggacggct
Ent	Pwas_WPP163	Pecwa_4357	metR	21.08	3	7.03	64	agccgtccagatgtttacacatcc
Ent	Pcar_carotovorumPC1	PC1_0176	metJ	32.45	4	8.11	94	agacgtcaatacatctagacatctaaacctct
Ent	Pcar_carotovorumPC1	PC1_0177	metB	32.45	4	8.11	61	agaggtttagatgtctagatgtattgacgtct
Ent	Pcar_carotovorumPC1	PC1_0185	metF	31.44	3	10.48	41	agacgtctaaacgtatagacgttt
Ent	Pcar_carotovorumPC1	PC1_0192	btuB	15.03	2	7.51	309	agaagtctagacttcc
Ent	Pcar_carotovorumPC1	PC1_1011	metE2a	18.44	2	9.22	109	agacgtccagatggct
Ent	Pcar_carotovorumPC1	PC1_1283	mtrB	22.14	3	7.38	96	agacatccagacataaagacagct
Ent	Pcar_carotovorumPC1	PC1_1534	mmuP	22.6	3	7.53	16	atctgtctggaagtttagacgtct
Ent	Pcar_carotovorumPC1	PC1_3299	mtnK	25.59	3	8.53	75	agatgtatagacgtccgaacgttt
Ent	Pcar_carotovorumPC1	PC1_3300	mtnA	25.59	3	8.53	53	aaacgttcggacgtctatacatct
Ent	Pcar_carotovorumPC1	PC1_3303	mtnB	26.76	4	6.69	80	agacgcttggacgtttaaacggctaaatgcct
Ent	Pcar_carotovorumPC1	PC1_3304	mtnE	26.76	4	6.69	67	aggcatttagccgtttaaacgtccaagcgtct
Ent	Pcar_carotovorumPC1	PC1_3342	metN	21.83	3	7.28	64	agacgtctagacgccctaacatcc
Ent	Pcar_carotovorumPC1	PC1_3707	metK	18.59	3	6.2	55	agccatccagatgttaatccgtct
Ent	Pcar_carotovorumPC1	PC1_3780	metA	30.2	4	7.55	19	gggcatctggatgtctaaacgtttaaacgtat
Ent	Pcar_carotovorumPC1	PC1_4073	metE	21.08	3	7.03	16	ggatgtgtaaacatctggacggct
Ent	Pcar_carotovorumPC1	PC1_4074	metR	21.08	3	7.03	64	agccgtccagatgtttacacatcc
Ent	Ecar_SCRI1043	ECA0180	metR	21.08	3	7.03	64	agccgtccagatgtttacacatcc
Ent	Ecar_SCRI1043	ECA0181	metE	21.08	3	7.03	16	ggatgtgtaaacatctggacggct
Ent	Ecar_SCRI1043	ECA1113	metE2a	18.44	2	9.22	110	agacgtccagatggct
Ent	Ecar_SCRI1043	ECA1405	mtrB	22.14	3	7.38	76	agacatccagacataaagacagct
Ent	Ecar_SCRI1043	ECA2798	mmuP	21.21	3	7.07	71	atctatctggaagtctaaacgtct
Ent	Ecar_SCRI1043	ECA3476	mtnK	25.59	3	8.53	41	agatgtatagacgtccgaacgttt
Ent	Ecar_SCRI1043	ECA3477	mtnA	25.59	3	8.53	53	aaacgttcggacgtctatacatct
Ent	Ecar_SCRI1043	ECA3487	mtnB	25.36	4	6.34	81	agacgcttggacgtttaaatggctaaatgcct
Ent	Ecar_SCRI1043	ECA3488	mtnE	25.36	4	6.34	67	aggcatttagccatttaaacgtccaagcgtct
Ent	Ecar_SCRI1043	ECA3524	metN	18.73	3	6.24	63	agccgtctagacgccctaacatcc
Ent	Ecar_SCRI1043	ECA3920	metK	18.59	3	6.2	55	agccatccagatgttaatccgtct
Ent	Ecar_SCRI1043	ECA3992	metA	32.44	4	8.11	19	aggcatctggatgtctaaacgtttaaacgtat
Ent	Ecar_SCRI1043	ECA4238	btuB	15.03	2	7.51	377	agaagtctagacttcc
Ent	Ecar_SCRI1043	ECA4244	metF	28.8	3	9.6	41	agacgtctaaacgtatagacgtgt
Ent	Ecar_SCRI1043	ECA4252	metB	33.8	4	8.45	60	agaagtttagatgtctagatgtgttgacgtct
Ent	Ecar_SCRI1043	ECA4253	metJ	33.8	4	8.45	94	agacgtcaacacatctagacatctaaacttct
Ent	Sglo_MORSITANS	SG0091	metR	24.18	3	8.06	63	agacgtccagatgtttacacatcc
Ent	Sglo_MORSITANS	SG0092	metE	24.18	3	8.06	15	ggatgtgtaaacatctggacgtct
Ent	Sglo_MORSITANS	SG0272	mtnB	16.66	2	8.33	56	agacatatagatggct
Ent	Sglo_MORSITANS	SG0273i	mtnA	18.92	2	9.46	58	ggacgtctatacatct
Ent	Sglo_MORSITANS	SG0273j	mtnK	18.92	2	9.46	50	agatgtatagacgtcc
Ent	Sglo_MORSITANS	SG0594i	mtnE	17.58	2	8.79	66	agccgtctacacgtct
Ent	Sglo_MORSITANS	SG0639k	metE2a	30.95	3	10.32	78	agatatatagacgtctagatgtct
Ent	Sglo_MORSITANS	SG1915	metN	21.45	3	7.15	75	agacgtatagacgccttaacatcc
Ent	Sglo_MORSITANS	SG2019	metK	14.64	3	4.88	150	agccatccagaagttaatccatct
Ent	Sglo_MORSITANS	SG2152	metA	13.54	2	6.77	258	aaacgtttatacgtta
Ent	Sglo_MORSITANS	SG2152	metA	20.74	3	6.91	19	aggtatctggatgtctaaatgtat
Ent	Sglo_MORSITANS	SG2162	metF	22.75	3	7.58	50	agaagtctaaacgtatagacgctt
Ent	Sglo_MORSITANS	SG2163	metB	33.43	4	8.36	57	agaagtttagatgtccagatgtattgacgtct
Ent	Sglo_MORSITANS	SG2164	metJ	33.43	4	8.36	233	agacgtcaatacatctggacatctaaacttct
Ent	Eict_93146	NT01EI_0131i	metR	29.58	4	7.4	64	ggatgtttagatgtccagatgtttacacttct
Ent	Eict_93146	NT01EI_0132	metE	29.58	4	7.4	27	agaagtgtaaacatctggacatctaaacatcc
Ent	Eict_93146	NT01EI_0632	metN	24.07	3	8.02	137	agacgtctagacgccttaacatcc
Ent	Eict_93146	NT01EI_3376	metK	22.76	4	5.69	179	agccgtccagatgttaatccatctatactttt
Ent	Eict_93146	NT01EI_3804	metJ	28.1	4	7.02	193	ggacgtcaatacatccagccatctaaaagtct
Ent	Eict_93146	NT01EI_3805	metB	28.1	4	7.02	58	agacttttagatggctggatgtattgacgtcc
Ent	Eict_93146	NT01EI_3851	metF	27.82	3	9.27	46	agacgtctaaacgtatggatgttt
Ent	Etar_EIB202	ETAE_0141i	metR	32.14	4	8.04	64	ggatgtttagatgtccagatgtttacacatct
Ent	Etar_EIB202	ETAE_0142	metE	32.14	4	8.04	27	agatgtgtaaacatctggacatctaaacatcc
Ent	Etar_EIB202	ETAE_0553	metN	24.07	3	8.02	71	agacgtctagacgccttaacatcc
Ent	Etar_EIB202	ETAE_2964	metK	22.76	4	5.69	177	agccgtccagatgttaatccatctatactttt
Ent	Etar_EIB202	ETAE_3190	metA	15.66	2	7.83	42	agctatctagatgtcc
Ent	Etar_EIB202	ETAE_3430	metB	32.56	4	8.14	58	agacttttagatggctagatgtattgacgtct
Ent	Etar_EIB202	ETAE_3431	metJ	32.56	4	8.14	193	agacgtcaatacatctagccatctaaaagtct
Ent	Etar_EIB202	ETAE_3485	metF	27.82	3	9.27	46	agacgtctaaacgtatggatgttt
Ent	Etar_FL660	ETAF_0114	metR	32.14	4	8.04	64	ggatgtttagatgtccagatgtttacacatct
Ent	Etar_FL660	ETAF_0115	metE	32.14	4	8.04	27	agatgtgtaaacatctggacatctaaacatcc
Ent	Etar_FL660	ETAF_0503	metN	24.07	3	8.02	71	agacgtctagacgccttaacatcc
Ent	Etar_FL660	ETAF_2694	metK	22.76	4	5.69	177	agccgtccagatgttaatccatctatactttt
Ent	Etar_FL660	ETAF_2878	metA	15.66	2	7.83	42	agctatctagatgtcc
Ent	Etar_FL660	ETAF_3092	metB	32.56	4	8.14	58	agacttttagatggctagatgtattgacgtct
Ent	Etar_FL660	ETAF_3093	metJ	32.56	4	8.14	193	agacgtcaatacatctagccatctaaaagtct
Ent	Etar_FL660	ETAF_3147	metF	27.82	3	9.27	46	agacgtctaaacgtatggatgttt
Ent	Pasy_ATCC43949	PAU_00409	metA	23.72	4	5.93	18	agctgtctagaagtctaagcgtataaatggat
Ent	Pasy_ATCC43949	PAU_00518	mtcB	25.47	4	6.37	120	ggaaatctaaacatctatacttctttacatct
Ent	Pasy_ATCC43949	PAU_00669	metN	19.57	3	6.52	80	agccgtctagacaccttaacatcc
Ent	Pasy_ATCC43949	PAU_01087	metK	17.2	3	5.73	43	agccatctagatgttaatccatcc
Ent	Pasy_ATCC43949	PAU_03891	metE	23.31	3	7.77	20	ggatgtgtaaacatctagacggct
Ent	Pasy_ATCC43949	PAU_03892	metR	23.31	3	7.77	64	agccgtctagatgtttacacatcc
Ent	Pasy_ATCC43949	PAU_04242	metF	34.66	4	8.67	64	agacgtctaaacgtataggtgtttagatgttt
Ent	Pasy_ATCC43949	PAU_04244	metB	30.59	4	7.65	45	agaggtttagatgtctagatgtgttgacgtct
Ent	Pasy_ATCC43949	PAU_04245	metJ	30.59	4	7.65	194	agacgtcaacacatctagacatctaaacctct
Ent	Plum_TTO1	plu0524	mtcB	27.63	4	6.91	120	ggaaatctaaacgtctatacttcttaacatct
Ent	Plum_TTO1	plu0697	metN	22.67	3	7.56	81	agacgtctagacaccttaacatcc
Ent	Plum_TTO1	plu3683	metK	17.2	3	5.73	40	agccatctagatgttaatccatcc
Ent	Plum_TTO1	plu4397	metA	25.21	4	6.3	20	agctatctagaagtctaaacgtgtaaatggat
Ent	Plum_TTO1	plu4420	metE	23.31	3	7.77	20	ggatgtgtaaacatctagacggct
Ent	Plum_TTO1	plu4421	metR	23.31	3	7.77	64	agccgtctagatgtttacacatcc
Ent	Plum_TTO1	plu4754	metF	29.79	4	7.45	65	ggacgtctaaacgtataggtgtttagatgtgt
Ent	Plum_TTO1	plu4756	metB	30.59	4	7.65	45	agaggtttagatgtctagatgtgttgacgtct
Ent	Plum_TTO1	plu4757	metJ	30.59	4	7.65	198	agacgtcaacacatctagacatctaaacctct
Ent	Pmir_HI4320	PMI2095	metK	23.34	3	7.78	36	ggacgtctagatgttaaaacatcc
Ent	Pmir_HI4320	PMI2259	metN	24.07	3	8.02	58	ggacgtctagacgccttaacatct
Ent	Pmir_HI4320	PMI2765	metA	24.44	3	8.15	17	aggcttctagatgtctagatgttt
Ent	Pmir_HI4320	PMI2932	metF	20.59	3	6.86	68	agacgtctaaatggttagatgggt
Ent	Pmir_HI4320	PMI3222	metJ	28.87	3	9.62	199	agacgtcaatacatctagacatct
Ent	Pmir_HI4320	PMI3223	metB	28.87	3	9.62	62	agatgtctagatgtattgacgtct
Ent	Pmir_HI4320	PMI3528	metR	23.31	3	7.77	64	agccgtctagatgtttacacatcc
Ent	Pmir_HI4320	PMI3529	metE	23.31	3	7.77	19	ggatgtgtaaacatctagacggct
Ent	Xbov_SS2004	XBJ1_0498	metR	22.98	3	7.66	64	agccgtctagatgtttacacttct
Ent	Xbov_SS2004	XBJ1_0499	metE	22.98	3	7.66	19	agaagtgtaaacatctagacggct
Ent	Xbov_SS2004	XBJ1_0615	metN	22.67	3	7.56	33	agacgtctagacaccttaacatcc
Ent	Xbov_SS2004	XBJ1_4010	metA	13.1	2	6.55	36	ggctatctagaagtct
Ent	Xbov_SS2004	XBJ1_4273	metF	26.01	3	8.67	64	agacatctaaacgtatagacatgt
Ent	Xbov_SS2004	XBJ1_4277	metB	28.87	3	9.62	56	agatgtctagatgtattgacgtct
Ent	Xbov_SS2004	XBJ1_4278	metJ	28.87	3	9.62	210	agacgtcaatacatctagacatct
Ent	Xnem_ATCC19061	XNC1_0225	metJ	26.64	3	8.88	211	agacgtcaatacatctagacatcc
Ent	Xnem_ATCC19061	XNC1_0227	metB	26.64	3	8.88	57	ggatgtctagatgtattgacgtct
Ent	Xnem_ATCC19061	XNC1_0264	metF	40.7	6	6.78	45	ggacgtctaaacggatagacatataaacatttaagcatctaaacgtaa
Ent	Xnem_ATCC19061	XNC1_3892	metE	22.98	3	7.66	20	agaagtgtaaacatctagacggct
Ent	Xnem_ATCC19061	XNC1_3893	metR	22.98	3	7.66	64	agccgtctagatgtttacacttct
Ent	Xnem_ATCC19061	XNC1_3973	metA	20.19	3	6.73	27	agctatctagaagtctaaatgtgt
Ent	Xnem_ATCC19061	XNC1_3979	metN	24.07	3	8.02	65	agacgtctagacgccttaacatcc
Sym	Cham_defensa5AT	HDEF_0387	metN	18.2	2	9.1	78	ggacgtctagacgcct
Sym	Bcic_HC	BCI_0016	metR	30.03	3	10.01	63	agacgtctagatgtttacacgtct
Sym	Bcic_HC	BCI_0017	metE	30.03	3	10.01	15	agacgtgtaaacatctagacgtct
Pas	Hinf_86028NP	NTHI0404	metJ	14.04	2	7.02	74	ggaagtttagccgtct
Pas	Hinf_86028NP	NTHI0879	metN	15.33	2	7.67	45	agcaatctagacatct
Pas	Hinf_86028NP	NTHI1340	metK	22.31	3	7.44	26	agccgtctatacgtcaatacatcc
Pas	Hinf_86028NP	NTHI1901	metX	17.12	2	8.56	71	agccgtttagacggct
Pas	Hinf_86028NP	NTHI2009	metE	16.27	2	8.13	37	agaagtttagccgtct
Pas	Hinf_KW20	HI_0294	metJ	14.04	2	7.02	75	ggaagtttagccgtct
Pas	Hinf_KW20	HI_0621	metN	15.33	2	7.67	45	agcaatctagacatct
Pas	Hinf_KW20	HI_1172	metK	22.31	3	7.44	26	agccgtctatacgtcaatacatcc
Pas	Hinf_KW20	HI_1263	metX	17.12	2	8.56	71	agccgtttagacggct
Pas	Hinf_KW20	HI_1702	metE	20.22	2	10.11	36	agacgtttagccgtct
Pas	Hinf_PITTGG	CGSHiGG_01685	metX	17.12	2	8.56	71	agccgtttagacggct
Pas	Hinf_PITTGG	CGSHiGG_02260	metE	20.22	2	10.11	37	agacgtttagccgtct
Pas	Hinf_PITTGG	CGSHiGG_04285	metJ	14.04	2	7.02	75	ggaagtttagccgtct
Pas	Hinf_PITTGG	CGSHiGG_07065	metN	15.33	2	7.67	46	agcaatctagacatct
Pas	Hinf_PITTGG	CGSHiGG_09560	metK	24.54	3	8.18	26	agccgtctatacgtcaatacatct
Pas	Hinf_PITTEE	CGSHiEE_01585	metJ	14.04	2	7.02	75	ggaagtttagccgtct
Pas	Hinf_PITTEE	CGSHiEE_02090	metN	15.33	2	7.67	45	agcaatctagacatct
Pas	Hinf_PITTEE	CGSHiEE_03520	metE	20.22	2	10.11	37	agacgtttagccgtct
Pas	Hinf_PITTEE	CGSHiEE_04070	metX	17.12	2	8.56	71	agccgtttagacggct
Pas	Hinf_PITTEE	CGSHiEE_06180	metK	22.31	3	7.44	26	agccgtctatacgtcaatacatcc
Pas	Hinf_R2846	R2846_0285	metJ	14.04	2	7.02	75	ggaagtttagccgtct
Pas	Hinf_R2846	R2846_0410	metN	15.33	2	7.67	45	agcaatctagacatct
Pas	Hinf_R2846	R2846_0689	metE	20.22	2	10.11	36	agacgtttagccgtct
Pas	Hinf_R2846	R2846_0788	metX	17.12	2	8.56	71	agccgtttagacggct
Pas	Hinf_R2846	R2846_1170	metK	24.54	3	8.18	26	agccgtctatacgtcaatacatct
Pas	Hinf_R2866	R2866_0285	metJ	14.04	2	7.02	75	ggaagtttagccgtct
Pas	Hinf_R2866	R2866_0753	metE	20.22	2	10.11	37	agacgtttagccgtct
Pas	Hinf_R2866	R2866_0850	metX	17.12	2	8.56	71	agccgtttagacggct
Pas	Hinf_R2866	R2866_1229	metK	22.31	3	7.44	26	agccgtctatacgtcaatacatcc
Pas	Hinf_R2866	R2866_1676	metN	15.33	2	7.67	45	agcaatctagacatct
Pas	Hinf_10810	HIB_04130	metJ	14.04	2	7.02	75	ggaagtttagccgtct
Pas	Hinf_10810	HIB_07500	metN	15.33	2	7.67	45	agcaatctagacatct
Pas	Hinf_10810	HIB_13290	metK	22.31	3	7.44	27	agccgtctatacgtcaatacatcc
Pas	Hinf_10810	HIB_14180	metX	17.12	2	8.56	71	agccgtttagacggct
Pas	Hinf_10810	HIB_18790	metE	20.22	2	10.11	37	agacgtttagccgtct
Pas	Hpar_T3T1	PARA_10350	metJ	13.65	2	6.83	65	atacttttagccgtct
Pas	Hpar_T3T1	PARA_12890	metK	25.41	3	8.47	15	agacgtctatacgtcaatacatcc
Pas	Hpar_T3T1	PARA_14720	metX	29.42	3	9.81	70	aaatatttagacgtctaaacgtct
Pas	Hpar_T3T1	PARA_16260	metE	23.32	2	11.66	29	agacgtttagacgtct
Pas	Aact_D11S1	D11S_1250	metX	28.55	4	7.14	82	agacttcaaaacttccagatgtttagacggct
Pas	Aact_D11S1	D11S_1635	metR	20.22	2	10.11	255	agacggctaaacgtct
Pas	Aact_D11S1	D11S_1636	metE	20.22	2	10.11	28	agacgtttagccgtct
Pas	Aaph_NJ8700	NT05HA_0341	metE	23.47	3	7.82	30	acacgtacagacgtttagccgtct
Pas	Aaph_NJ8700	NT05HA_0342	metR	23.47	3	7.82	210	agacggctaaacgtctgtacgtgt
Pas	Aaph_NJ8700	NT05HA_0899	metX	31.65	4	7.91	147	agacttcaaaacttccagatgtttagacgtct
Pas	Aaph_NJ8700	NT05HA_1785	metJ	12.77	2	6.38	77	agaaatctagcagtct
Pas	Aaph_NJ8700	NT05HA_2370	metK	12.75	3	4.25	31	atacttccaaatatccttacattt
Pas	Pmul_PM70	PM0235	metF	16.66	2	8.33	27	agccatatagacatct
Pas	Pmul_PM70	PM0420	metE	20.22	2	10.11	40	agacgtttagccgtct
Pas	Pmul_PM70	PM0421	metR	20.22	2	10.11	242	agacggctaaacgtct
Pas	Pmul_PM70	PM0866	metX	15.06	2	7.53	349	aaatatttagatgtcc
Pas	Pmul_PM70	PM0866	metX	19.7	2	9.85	54	agatgtttagacgtcc
Pas	Pmul_PM70	PM0995	metB2	17.89	2	8.95	45	agacatctagatagct
Pas	Pmul_PM70	PM1290	metJ	18.97	3	6.32	73	ggatatctagcaatcttaacgtct
Pas	Pmul_PM70	PM1728	metN	17.59	2	8.79	46	ggaaatctagacgtct
Pas	Hsom_129PT	HS_0469	metJ	15.33	2	7.66	67	agctatctagaagtct
Pas	Hsom_129PT	HS_0824	metE	23.32	2	11.66	35	agacgtttagacgtct
Pas	Hsom_129PT	HS_1076	metX	23.3	3	7.77	95	ggctgtctagatgtttagatggct
Pas	Hsom_129PT	HS_1533	metN	16.72	2	8.36	45	agcaatctagacgtct
Pas	Hsom_129PT	HS_1623	metK	26.09	3	8.7	42	agccgtctagacgttaaaacatct
Pas	Hsom_2336	HSM_0387	metK	26.09	3	8.7	42	agccgtctagacgttaaaacatct
Pas	Hsom_2336	HSM_0571	metN	16.72	2	8.36	45	agcaatctagacgtct
Pas	Hsom_2336	HSM_0768	metJ	15.33	2	7.66	67	agctatctagaagtct
Pas	Hsom_2336	HSM_1293	metE	23.32	2	11.66	36	agacgtttagacgtct
Pas	Hsom_2336	HSM_1561	metX	21.07	3	7.02	95	ggctgtctagatgtttggatggct
Pas	Msuc_MBEL55E	MS0434	metN	21.93	2	10.97	52	aaacgtctagacatct
Pas	Msuc_MBEL55E	MS0669	metK	14.98	2	7.49	30	agccgtccatacgtcc
Pas	Msuc_MBEL55E	MS0924	metX	20.22	2	10.11	78	agccgtttagacgtct
Pas	Asuc_130Z	Asuc_0032	metN	14.95	2	7.48	35	agccatatagccgtct
Pas	Asuc_130Z	Asuc_0835	metK	14.89	2	7.45	22	ggccgtctaaacggct
Pas	Asuc_130Z	Asuc_1733	metX	20.22	2	10.11	84	agccgtttagacgtct
Pas	Aple_JL03	APJL_0467	metX	18.59	2	9.29	58	aggcgtttagacgtct
Pas	Aple_JL03	APJL_0467	metX	24.9	3	8.3	123	agaattctagacgtttagacggct
Pas	Aple_JL03	APJL_0924	metN	16.72	2	8.36	46	agcaatctagacgtct
Pas	Aple_JL03	APJL_1964	metJ	17.59	2	8.79	66	agaaatctagacgtcc
Pas	Aple_AP76	APP7_0516	metX	18.59	2	9.29	58	aggcgtttagacgtct
Pas	Aple_AP76	APP7_0516	metX	20.22	2	10.11	123	agacgtttagacggct
Pas	Aple_AP76	APP7_0972	metN	16.72	2	8.36	46	agcaatctagacgtct
Pas	Aple_AP76	APP7_2006	metJ	17.59	2	8.79	66	agaaatctagacgtcc
Pas	Aple_L20	APL_0441	metX	18.59	2	9.29	58	aggcgtttagacgtct
Pas	Aple_L20	APL_0441	metX	20.22	2	10.11	123	agacgtttagacggct
Pas	Aple_L20	APL_0912	metN	16.72	2	8.36	46	agcaatctagacgtct
Pas	Aple_L20	APL_1917	metJ	17.59	2	8.79	66	agaaatctagacgtcc
Pas	Hduc_35000HP	HD_0568	arcD	18.92	2	9.46	129	gtacatctagacgtct
Pas	Hduc_35000HP	HD_0569	metK	18.92	2	9.46	131	agacgtctagatgtac
Pas	Hpar_SH0165	HAPS_0134	metX	33.57	4	8.39	91	agccatttaaaaatctagacgtttagatgtct
Pas	Hpar_SH0165	HAPS_0448	metN	16.72	2	8.36	45	agcaatctagacgtct
Pas	Hpar_SH0165	HAPS_0500	metK	18.26	3	6.09	137	agccatctagacggaaaaacttct
Pas	Hpar_SH0165	HAPS_1354	metE	26.46	3	8.82	40	agccatttagacggctaaacgtct
Pas	Hpar_SH0165	HAPS_2275	metF	18.83	2	9.41	70	agccatctaaacgtct
Vib	Vhar_BAA1116_01	VIBHAR_00047	metF	25.17	3	8.39	48	agacatatagacgtctaaacgtcg
Vib	Vhar_BAA1116_01	VIBHAR_00049	metB	34.41	4	8.6	119	agacatatagacgtctagaagtgttgacgtct
Vib	Vhar_BAA1116_01	VIBHAR_00050	metJ	34.41	4	8.6	78	agacgtcaacacttctagacgtctatatgtct
Vib	Vhar_BAA1116_01	VIBHAR_00261	btuB	15.45	3	5.15	215	tgctatctagcaatctagatggct
Vib	Vhar_BAA1116_01	VIBHAR_01104	metT	22.83	3	7.61	60	agccatttagacgtctagacgttg
Vib	Vhar_BAA1116_01	VIBHAR_01202	metN	38.63	5	7.73	121	gaacatccatacatttagacgtctagacgtaaaaatatct
Vib	Vhar_BAA1116_01	VIBHAR_02491	metA	21.15	2	10.57	28	agatgtatagacgtct
Vib	Vhar_BAA1116_01	VIBHAR_02772	metE	17.05	2	8.53	61	agccatccagacatct
Vib	Vhar_BAA1116_01	VIBHAR_02772	metE	23.32	2	11.66	182	aaacgtctagacgtct
Vib	Vhar_BAA1116_01	VIBHAR_02773	metR	17.05	2	8.53	187	agatgtctggatggct
Vib	Vhar_BAA1116_01	VIBHAR_02773	metR	23.32	2	11.66	66	agacgtctagacgttt
Vib	Vhar_BAA1116_01	VIBHAR_03712	metH	16.47	2	8.23	50	agacgtctagactcct
Vib	Vhar_BAA1116_01	VIBHAR_03713	nhaP	16.47	2	8.23	123	aggagtctagacgtct
Vib	Vib_Ex25_01	VEA_002156	btuB	15.45	3	5.15	212	tgctatctagcaatctagatggct
Vib	Vib_Ex25_01	VEA_002304	metJ	34.41	4	8.6	75	agacgtcaacacttctagacgtctatatgtct
Vib	Vib_Ex25_01	VEA_002306	metB	34.41	4	8.6	118	agacatatagacgtctagaagtgttgacgtct
Vib	Vib_Ex25_01	VEA_002308	metF	25.17	3	8.39	46	agacatatagacgtctaaacgtcg
Vib	Vib_Ex25_01	VEA_002354	nhaP	16.47	2	8.23	125	aggagtctagacgtct
Vib	Vib_Ex25_01	VEA_002355	metH	16.47	2	8.23	50	agacgtctagactcct
Vib	Vib_Ex25_01	VEA_003070	metR	17.05	2	8.53	201	agatgtctggatggct
Vib	Vib_Ex25_01	VEA_003070	metR	23.32	2	11.66	80	agacgtctagacgttt
Vib	Vib_Ex25_01	VEA_003071	metE	17.05	2	8.53	61	agccatccagacatct
Vib	Vib_Ex25_01	VEA_003071	metE	23.32	2	11.66	182	aaacgtctagacgtct
Vib	Vib_Ex25_01	VEA_003633	metA	18.59	2	9.29	29	agaagtatagacgtct
Vib	Vib_Ex25_01	VEA_004238	metN	38.63	5	7.73	121	gaacatccatacatttagacgtctagacgtaaaaatatct
Vib	Vib_Ex25_01	VEA_004320	metT	22.83	3	7.61	60	agccatttagacgtctagacgttg
Vib	Vpar_O3K6_RIMD2210633_01	VP0632	metT	22.83	3	7.61	60	agccatttagacgtctagacgttg
Vib	Vpar_O3K6_RIMD2210633_01	VP0706	metN	38.63	5	7.73	121	gaacatccatacatttagacgtctagacgtaaaaatatct
Vib	Vpar_O3K6_RIMD2210633_01	VP1751	metA	18.59	2	9.29	29	agaagtatagacgtct
Vib	Vpar_O3K6_RIMD2210633_01	VP1974	metE	17.05	2	8.53	65	agccatccagacatct
Vib	Vpar_O3K6_RIMD2210633_01	VP1974	metE	23.32	2	11.66	186	aaacgtctagacgtct
Vib	Vpar_O3K6_RIMD2210633_01	VP1976	metR	17.05	2	8.53	364	agatgtctggatggct
Vib	Vpar_O3K6_RIMD2210633_01	VP1976	metR	23.32	2	11.66	243	agacgtctagacgttt
Vib	Vpar_O3K6_RIMD2210633_01	VP2717	metH	16.47	2	8.23	50	agacgtctagactcct
Vib	Vpar_O3K6_RIMD2210633_01	VP2718	nhaP	16.47	2	8.23	125	aggagtctagacgtct
Vib	Vpar_O3K6_RIMD2210633_01	VP2763	metF	25.17	3	8.39	46	agacatatagacgtctaaacgtcg
Vib	Vpar_O3K6_RIMD2210633_01	VP2765	metB	34.41	4	8.6	119	agacatatagacgtctagaagtgttgacgtct
Vib	Vpar_O3K6_RIMD2210633_01	VP2766	metJ	34.41	4	8.6	76	agacgtcaacacttctagacgtctatatgtct
Vib	Vvul_CMCP6_01	VV1_0292	metN	33.69	4	8.42	90	gaacgtttagacgtctagacgtaaaaatatct
Vib	Vvul_CMCP6_01	VV1_1173	btuB	15.09	3	5.03	206	tgctatctggaagtatagatggct
Vib	Vvul_CMCP6_01	VV1_1362	metJ	34.41	4	8.6	76	agacgtcaacacttctagacgtctatatgtct
Vib	Vvul_CMCP6_01	VV1_1364	metB	34.41	4	8.6	103	agacatatagacgtctagaagtgttgacgtct
Vib	Vvul_CMCP6_01	VV1_1366	metF	22.94	3	7.65	50	ggacatatagacgtctaaacgtcg
Vib	Vvul_CMCP6_01	VV1_1422	nhaP	16.47	2	8.23	126	aggagtctagacgtct
Vib	Vvul_CMCP6_01	VV1_1423	metH	16.47	2	8.23	51	agacgtctagactcct
Vib	Vvul_CMCP6_01	VV1_2218	metR	17.05	2	8.53	181	agatgtctggatggct
Vib	Vvul_CMCP6_01	VV1_2218	metR	21.93	2	10.97	66	agacgtctagatgttt
Vib	Vvul_CMCP6_01	VV1_2219	metE	17.05	2	8.53	124	agccatccagacatct
Vib	Vvul_CMCP6_01	VV1_2219	metE	21.93	2	10.97	239	aaacatctagacgtct
Vib	Vvul_CMCP6_01	VV1_2772	metA	21.15	2	10.57	27	agatgtatagacgtct
Vib	Vvul_CMCP6_02	VV2_1534	mtsA	14.42	2	7.21	165	agacatccagacagat
Vib	Vvul_YJ016_01	VV0892	metN	33.69	4	8.42	90	gaacgtttagacgtctagacgtaaaaatatct
Vib	Vvul_YJ016_01	VV1492	metA	21.15	2	10.57	27	agatgtatagacgtct
Vib	Vvul_YJ016_01	VV2135	metE	17.05	2	8.53	123	agccatctggacatct
Vib	Vvul_YJ016_01	VV2135	metE	21.93	2	10.97	238	aaacatctagacgtct
Vib	Vvul_YJ016_01	VV2136	metR	17.05	2	8.53	181	agatgtccagatggct
Vib	Vvul_YJ016_01	VV2136	metR	21.93	2	10.97	66	agacgtctagatgttt
Vib	Vvul_YJ016_01	VV2960	metH	16.47	2	8.23	51	agacgtctagactcct
Vib	Vvul_YJ016_01	VV2961	nhaP	16.47	2	8.23	116	aggagtctagacgtct
Vib	Vvul_YJ016_01	VV3006	metF	22.94	3	7.65	50	ggacatatagacgtctaaacgtcg
Vib	Vvul_YJ016_01	VV3008	metB	34.41	4	8.6	103	agacatatagacgtctagaagtgttgacgtct
Vib	Vvul_YJ016_01	VV3009	metJ	34.41	4	8.6	76	agacgtcaacacttctagacgtctatatgtct
Vib	Vvul_YJ016_02	VVA0348	mtsA	14.42	2	7.21	165	agacatccagacagat
Vib	Vspl_LGP32_01	VS_0314	nhaP	16.47	2	8.23	103	aggagtctagacgtct
Vib	Vspl_LGP32_01	VS_0315	metH	16.47	2	8.23	50	agacgtctagactcct
Vib	Vspl_LGP32_01	VS_1144	metR	13.71	2	6.85	194	aggcgtctggatggct
Vib	Vspl_LGP32_01	VS_1144	metR	25.17	3	8.39	73	atccatctggacatctagacgttt
Vib	Vspl_LGP32_01	VS_1145	metE	13.71	2	6.85	71	agccatccagacgcct
Vib	Vspl_LGP32_01	VS_1145	metE	25.17	3	8.39	184	aaacgtctagatgtccagatggat
Vib	Vspl_LGP32_01	VS_1677	metA	26.46	3	8.82	17	agatgtatagacgtctacatatct
Vib	Vspl_LGP32_01	VS_2382	metN	23.92	3	7.97	90	agccgtctagacgtaaaaatatct
Vib	Vspl_LGP32_01	VS_2892	metF	25.17	3	8.39	50	agacatatagacgtctaaacgtcg
Vib	Vspl_LGP32_01	VS_2894	metB	18.92	2	9.46	117	agacatatagacgtcc
Vib	Vspl_LGP32_01	VS_2895	metJ	18.92	2	9.46	75	ggacgtctatatgtct
Vib	Vspl_LGP32_01	VS_2998	btuB	14.43	2	7.21	199	ggatgtatagatggct
Vib	Vspl_LGP32_02	VS_II0189	mtsA	15.8	2	7.9	133	agacatctagacactt
Vib	Vspl_LGP32_02	VS_II1202	metT	20.36	3	6.79	59	gggcgtttagacgtctagacgttg
Vib	Vcho_MJ1236_01	VCD_001233	metH	19.82	2	9.91	50	agacgtctagatttct
Vib	Vcho_MJ1236_01	VCD_001234	nhaP	19.82	2	9.91	130	agaaatctagacgtct
Vib	Vcho_MJ1236_01	VCD_001682	metF	25.32	3	8.44	42	agccatatagacgtctaaacgtca
Vib	Vcho_MJ1236_01	VCD_001685	metB	32.54	4	8.13	159	agacatgtagacgtctagaagtgttgacgtct
Vib	Vcho_MJ1236_01	VCD_001686	metJ	32.54	4	8.13	76	agacgtcaacacttctagacgtctacatgtct
Vib	Vcho_MJ1236_01	VCD_002673	metR	17.05	2	8.53	316	agatgtctggatggct
Vib	Vcho_MJ1236_01	VCD_002673	metR	17.44	2	8.72	69	agccatctagatgttt
Vib	Vcho_MJ1236_01	VCD_002674	metE	17.05	2	8.53	63	agccatccagacatct
Vib	Vcho_MJ1236_01	VCD_002674	metE	17.44	2	8.72	310	aaacatctagatggct
Vib	Vcho_MJ1236_01	VCD_002765	metA	23.48	3	7.83	6	ataagtctggatgtttagacgtcc
Vib	Vcho_MJ1236_01	VCD_003425	metN	31.42	4	7.85	91	aaccatttagacgtctagacgtaaaaatatct
Vib	Vcho_MJ1236_02	VCD_000056	metT	21.15	3	7.05	63	ggatgtttggacgtctagactgtt
Vib	Vcho_N16961_01	VC_0389	nhaP	19.82	2	9.91	130	agaaatctagacgtct
Vib	Vcho_N16961_01	VC_0390	metH	19.82	2	9.91	50	agacgtctagatttct
Vib	Vcho_N16961_01	VC_0907	metN	31.42	4	7.85	91	aaccatttagacgtctagacgtaaaaatatct
Vib	Vcho_N16961_01	VC_1611	metA	23.48	3	7.83	6	ataagtctggatgtttagacgtcc
Vib	Vcho_N16961_01	VC_1704	metE	17.05	2	8.53	63	agccatccagacatct
Vib	Vcho_N16961_01	VC_1704	metE	17.44	2	8.72	310	aaacatctagatggct
Vib	Vcho_N16961_01	VC_1706	metR	17.05	2	8.53	316	agatgtctggatggct
Vib	Vcho_N16961_01	VC_1706	metR	17.44	2	8.72	69	agccatctagatgttt
Vib	Vcho_N16961_01	VC_2682	metJ	32.54	4	8.13	76	agacgtcaacacttctagacgtctacatgtct
Vib	Vcho_N16961_01	VC_2683	metB	32.54	4	8.13	159	agacatgtagacgtctagaagtgttgacgtct
Vib	Vcho_N16961_01	VC_2685	metF	25.32	3	8.44	42	agccatatagacgtctaaacgtca
Vib	Vcho_N16961_02	VC_A0193	metT	21.15	3	7.05	63	ggatgtttggacgtctagactgtt
Vib	Vcho_M662_01	VCM66_0374	nhaP	19.82	2	9.91	130	agaaatctagacgtct
Vib	Vcho_M662_01	VCM66_0375	metH	19.82	2	9.91	50	agacgtctagatttct
Vib	Vcho_M662_01	VCM66_0864	metN	31.42	4	7.85	91	aaccatttagacgtctagacgtaaaaatatct
Vib	Vcho_M662_01	VCM66_1551	metA	23.48	3	7.83	6	ataagtctggatgtttagacgtcc
Vib	Vcho_M662_01	VCM66_1644	metE	17.05	2	8.53	63	agccatccagacatct
Vib	Vcho_M662_01	VCM66_1644	metE	17.44	2	8.72	310	aaacatctagatggct
Vib	Vcho_M662_01	VCM66_1646	metR	17.05	2	8.53	316	agatgtctggatggct
Vib	Vcho_M662_01	VCM66_1646	metR	17.44	2	8.72	69	agccatctagatgttt
Vib	Vcho_M662_01	VCM66_2602	metJ	32.54	4	8.13	76	agacgtcaacacttctagacgtctacatgtct
Vib	Vcho_M662_01	VCM66_2603	metB	32.54	4	8.13	159	agacatgtagacgtctagaagtgttgacgtct
Vib	Vcho_M662_01	VCM66_2605	metF	25.32	3	8.44	42	agccatatagacgtctaaacgtca
Vib	Vcho_M662_02	VCM66_A0189	metT	21.15	3	7.05	63	ggatgtttggacgtctagactgtt
Vib	Vcho_O395_NANKAI_01	VC395_0005	btuB	15.82	2	7.91	377	agccgtctatacatcc
Vib	Vcho_O395_NANKAI_01	VC395_0433	nhaP	19.82	2	9.91	130	agaaatctagacgtct
Vib	Vcho_O395_NANKAI_01	VC395_0434	metH	19.82	2	9.91	50	agacgtctagatttct
Vib	Vcho_O395_NANKAI_01	VC395_0923	metN	31.42	4	7.85	91	aaccatttagacgtctagacgtaaaaatatct
Vib	Vcho_O395_NANKAI_01	VC395_1727	metA	23.48	3	7.83	6	ataagtctggatgtttagacgtcc
Vib	Vcho_O395_NANKAI_01	VC395_1822	metE	17.05	2	8.53	63	agccatccagacatct
Vib	Vcho_O395_NANKAI_01	VC395_1822	metE	17.44	2	8.72	185	aaacatctagatggct
Vib	Vcho_O395_NANKAI_01	VC395_1823	metR	17.05	2	8.53	191	agatgtctggatggct
Vib	Vcho_O395_NANKAI_01	VC395_1823	metR	17.44	2	8.72	69	agccatctagatgttt
Vib	Vcho_O395_NANKAI_01	VC395_2795	metJ	32.54	4	8.13	76	agacgtcaacacttctagacgtctacatgtct
Vib	Vcho_O395_NANKAI_01	VC395_2796	metB	32.54	4	8.13	159	agacatgtagacgtctagaagtgttgacgtct
Vib	Vcho_O395_NANKAI_01	VC395_2798	metF	25.32	3	8.44	42	agccatatagacgtctaaacgtca
Vib	Vcho_O395_NANKAI_02	VC395_A0184	metT	21.15	3	7.05	63	ggatgtttggacgtctagactgtt
Vib	Vcho_O395_01	VC0395_1083	metT	21.15	3	7.05	63	ggatgtttggacgtctagactgtt
Vib	Vcho_O395_02	VC0395_A0429	metN	31.42	4	7.85	91	aaccatttagacgtctagacgtaaaaatatct
Vib	Vcho_O395_02	VC0395_A1216	metA	23.48	3	7.83	6	ataagtctggatgtttagacgtcc
Vib	Vcho_O395_02	VC0395_A1308	metE	17.05	2	8.53	63	agccatccagacatct
Vib	Vcho_O395_02	VC0395_A1308	metE	17.44	2	8.72	185	aaacatctagatggct
Vib	Vcho_O395_02	VC0395_A1309	metR	17.05	2	8.53	191	agatgtctggatggct
Vib	Vcho_O395_02	VC0395_A1309	metR	17.44	2	8.72	69	agccatctagatgttt
Vib	Vcho_O395_02	VC0395_A2255	metJ	32.54	4	8.13	76	agacgtcaacacttctagacgtctacatgtct
Vib	Vcho_O395_02	VC0395_A2256	metB	32.54	4	8.13	159	agacatgtagacgtctagaagtgttgacgtct
Vib	Vcho_O395_02	VC0395_A2258	metF	25.32	3	8.44	42	agccatatagacgtctaaacgtca
Vib	Vcho_O395_02	VC0395_A2342	btuB	15.82	2	7.91	377	agccgtctatacatcc
Vib	Vcho_O395_02	VC0395_A2807	nhaP	19.82	2	9.91	130	agaaatctagacgtct
Vib	Vcho_O395_02	VC0395_A2808	metH	19.82	2	9.91	50	agacgtctagatttct
Vib	Vfur_NCTC11218_01	vfu_A00580	metF	25.32	3	8.44	48	agccatatagacgtctaaacgtca
Vib	Vfur_NCTC11218_01	vfu_A00582	metB	34.41	4	8.6	109	agacatatagacgtctagaagtgttgacgtct
Vib	Vfur_NCTC11218_01	vfu_A00583	metJ	34.41	4	8.6	76	agacgtcaacacttctagacgtctatatgtct
Vib	Vfur_NCTC11218_01	vfu_A01554	metT	22.83	3	7.61	60	agccatttagacgtctagacgttg
Vib	Vfur_NCTC11218_01	vfu_A02075	metA	25.62	4	6.4	17	ataagtctagaagtatagacgtccaaatgtaa
Vib	Vfur_NCTC11218_01	vfu_A02230	metE	17.05	2	8.53	57	agccatccagacatct
Vib	Vfur_NCTC11218_01	vfu_A02275	metR	21.93	2	10.97	69	agacgtctagatgttt
Vib	Vfur_NCTC11218_01	vfu_A02675	metN	30.18	4	7.54	90	acccgtttagacgtctagacgtaaaaatatct
Vib	Vfur_NCTC11218_01	vfu_A03127	metH	19.82	2	9.91	50	agacgtctagatttct
Vib	Vfur_NCTC11218_01	vfu_A03128	nhaP	19.82	2	9.91	125	agaaatctagacgtct
Vib	Vfur_NCTC11218_02	vfu_B00584	MHT2	35.09	4	8.77	59	agacgtctaaacgtccttacgtttaaacatct
Vib	Vfis_MJ11_01	VFMJ11_0327	nhaP	23.99	3	8	104	agaaatctagacgtctaaaagtat
Vib	Vfis_MJ11_01	VFMJ11_0328	metH	23.99	3	8	53	atacttttagacgtctagatttct
Vib	Vfis_MJ11_01	VFMJ11_0439	metK	14.13	2	7.07	52	aaacgtatagacttat
Vib	Vfis_MJ11_01	VFMJ11_0705	metN	30.4	4	7.6	115	atgcgtttagacgtctagacgtaaaaatatct
Vib	Vfis_MJ11_01	VFMJ11_1662	mtsA	19.07	3	6.36	80	aaacatacagccgtctagatgtaa
Vib	Vfis_MJ11_01	VFMJ11_1849	metE	13.5	2	6.75	15	agccatccaaacggct
Vib	Vfis_MJ11_01	VFMJ11_1849	metE	18.83	2	9.42	136	aaacatctagacggct
Vib	Vfis_MJ11_01	VFMJ11_1850	metR	13.5	2	6.75	189	agccgtttggatggct
Vib	Vfis_MJ11_01	VFMJ11_1850	metR	18.83	2	9.42	68	agccgtctagatgttt
Vib	Vfis_MJ11_01	VFMJ11_2169	metA	15.97	2	7.99	26	agaagtatagacgtat
Vib	Vfis_MJ11_01	VFMJ11_2379	metB	34.41	4	8.6	238	agacatatagacgtctagaagtgttgacgtct
Vib	Vfis_MJ11_01	VFMJ11_2380	metJ	34.41	4	8.6	76	agacgtcaacacttctagacgtctatatgtct
Vib	Vfis_MJ11_01	VFMJ11_2421	metF	21.15	2	10.57	70	agacatatagacgtct
Vib	Vfis_ES114_01	VF_0336	nhaP	19.82	2	9.91	113	agaaatctagacgtct
Vib	Vfis_ES114_01	VF_0337	metH	19.82	2	9.91	53	agacgtctagatttct
Vib	Vfis_ES114_01	VF_0439	metK	14.13	2	7.07	52	aaacgtatagacttat
Vib	Vfis_ES114_01	VF_0686	metN	27.02	3	9.01	115	agacgtctagacgtaaaaatatct
Vib	Vfis_ES114_01	VF_1566	mtsA	21.31	3	7.1	80	aaacatatagccgtctagatgtaa
Vib	Vfis_ES114_01	VF_1721	metE	13.5	2	6.75	15	agccatccaaacggct
Vib	Vfis_ES114_01	VF_1721	metE	18.83	2	9.42	136	aaacatctagacggct
Vib	Vfis_ES114_01	VF_1722	metR	13.5	2	6.75	189	agccgtttggatggct
Vib	Vfis_ES114_01	VF_1722	metR	18.83	2	9.42	68	agccgtctagatgttt
Vib	Vfis_ES114_01	VF_2063	metA	15.97	2	7.99	24	agaagtatagacgtat
Vib	Vfis_ES114_01	VF_2267	metB	34.41	4	8.6	240	agacatatagacgtctagaagtgttgacgtct
Vib	Vfis_ES114_01	VF_2268	metJ	34.41	4	8.6	76	agacgtcaacacttctagacgtctatatgtct
Vib	Vfis_ES114_01	VF_2309	metF	21.15	2	10.57	70	agacatatagacgtct
Vib	Asal_LFI1238_01	VSAL_I0441	nhaP	19.82	2	9.91	112	agaaatctagacgtct
Vib	Asal_LFI1238_01	VSAL_I0442	metH	19.82	2	9.91	52	agacgtctagatttct
Vib	Asal_LFI1238_01	VSAL_I0552	metK	14.13	2	7.07	53	aaacgtatagacttat
Vib	Asal_LFI1238_01	VSAL_I0860	metR	13.5	2	6.75	189	agccgtttggatggct
Vib	Asal_LFI1238_01	VSAL_I0860	metR	18.83	2	9.42	68	agccgtctagatgttt
Vib	Asal_LFI1238_01	VSAL_I0861	metE	13.5	2	6.75	15	agccatccaaacggct
Vib	Asal_LFI1238_01	VSAL_I0861	metE	18.83	2	9.42	136	aaacatctagacggct
Vib	Asal_LFI1238_01	VSAL_I0886	metN	32.04	4	8.01	147	atacgtttagccgtctagacgtaaaaatatct
Vib	Asal_LFI1238_01	VSAL_I1988	mtsA	14.58	2	7.29	76	agccgtctagatgtaa
Vib	Asal_LFI1238_01	VSAL_I2746	metJ	34.88	4	8.72	77	agacgtcaatacttctagacgtctatatatct
Vib	Asal_LFI1238_01	VSAL_I2747	metB	34.88	4	8.72	78	agatatatagacgtctagaagtattgacgtct
Vib	Asal_LFI1238_01	VSAL_I2762	metF	18.92	2	9.46	68	agacatatagacgtcc
Vib	Ppro_SS9_01	PBPRA0260	metJ	21.15	2	10.57	74	agacgtctatatgtct
Vib	Ppro_SS9_01	PBPRA0261	metB	21.15	2	10.57	90	agacatatagacgtct
Vib	Ppro_SS9_01	PBPRA0263	metF	26.95	3	8.98	58	agacatatagacgtctaaacggtt
Vib	Ppro_SS9_01	PBPRA0369	metA	31.73	3	10.58	21	agatatctagacgtctaaacatct
Vib	Ppro_SS9_01	PBPRA1378	metR	21.93	2	10.97	66	agacgtctagatgttt
Vib	Ppro_SS9_01	PBPRA1379	metE	21.93	2	10.97	172	aaacatctagacgtct
Vib	Ppro_SS9_01	PBPRA2837	metT	19.7	2	9.85	69	ggatgtttagacgtct
Vib	Ppro_SS9_01	PBPRA2940	metN	16.13	3	5.38	137	ttacgtttagccatctagccgtaa
Vib	Ppro_SS9_01	PBPRA3294	metH	20.8	3	6.93	53	aggtatttagacgtctagatttcc
Vib	Ppro_SS9_01	PBPRA3295	nhaP	20.8	3	6.93	117	ggaaatctagacgtctaaatacct
Aer	Ahyd_ATCC7966	AHA_0074	btuB	19.44	3	6.48	242	agaaatctggatggctatacatcc
Aer	Ahyd_ATCC7966	AHA_0431	nhaP	19.95	3	6.65	116	ggaaatctagccgtctatctgtct
Aer	Ahyd_ATCC7966	AHA_0432	metH	19.95	3	6.65	63	agacagatagacggctagatttcc
Aer	Ahyd_ATCC7966	AHA_0489	metA	19.2	3	6.4	26	aggcttctggatgtccagacatat
Aer	Ahyd_ATCC7966	AHA_0506	metY	15.82	2	7.91	38	ggacgtctatccatct
Aer	Ahyd_ATCC7966	AHA_0588	metJ	18.82	2	9.41	73	agacgtctaaatggct
Aer	Ahyd_ATCC7966	AHA_0589	metB	18.82	2	9.41	119	agccatttagacgtct
Aer	Ahyd_ATCC7966	AHA_0915	metN	14.82	2	7.41	102	ggccatccagacatct
Aer	Ahyd_ATCC7966	AHA_0915	metN	21.15	2	10.57	134	agacgtctagatgtat
Aer	Ahyd_ATCC7966	AHA_1955	metR	19.69	3	6.56	110	agccatccagatgtttacacatcc
Aer	Ahyd_ATCC7966	AHA_1956	metE	19.69	3	6.56	39	ggatgtgtaaacatctggatggct
Aer	Ahyd_ATCC7966	AHA_2726	metT	12.72	2	6.36	122	atccatctggacggct
Aer	Ahyd_ATCC7966	AHA_2807	MHT2	23.45	3	7.82	57	agccgtctagatgttttgatggct
Aer	Ahyd_ATCC7966	AHA_3949	metF	28.21	3	9.4	43	agacgtttagacgtccaaacatcc
Aer	Asal_A449	ASA_0076	btuB	19.44	3	6.48	244	agaaatctggatggctatacatcc
Aer	Asal_A449	ASA_1525	MHT2	24.17	3	8.06	146	agccatctaaacatctatatgttt
Aer	Asal_A449	ASA_1644	metT	17.21	2	8.61	125	atccgtctggacgtct
Aer	Asal_A449	ASA_2338	metE	17.46	3	5.82	48	ggatgtgtaaacatctggatggcc
Aer	Asal_A449	ASA_2339	metR	17.46	3	5.82	158	ggccatccagatgtttacacatcc
Aer	Asal_A449	ASA_3378	metN	15.82	2	7.91	134	agacgtctagacgtag
Aer	Asal_A449	ASA_3378	metN	17.05	2	8.53	102	agccatccagacatct
Aer	Asal_A449	ASA_3695	metA	19.2	3	6.4	26	aggcttctggatgtccagacatat
Aer	Asal_A449	ASA_3712	metY	15.82	2	7.91	51	ggacgtctatccatct
Aer	Asal_A449	ASA_3794	metJ	26.75	4	6.69	73	agccgtcaacacttctggacgtctaaatggct
Aer	Asal_A449	ASA_3795	metB	26.75	4	6.69	190	agccatttagacgtccagaagtgttgacggct
Aer	Asal_A449	ASA_3912	metH	17.72	3	5.91	66	ggacagatagacggctagatttcc
Aer	Asal_A449	ASA_3913	nhaP	17.72	3	5.91	128	ggaaatctagccgtctatctgtcc
Aer	Taue_DSM9187	Tola_0061	metF	35.38	4	8.85	65	agatgtatggacatttagacgtccaaacatct
Aer	Taue_DSM9187	Tola_0127	metJ	27.21	4	6.8	71	agacgtcaacacttctggacgtctacatggct
Aer	Taue_DSM9187	Tola_0128	metB	27.21	4	6.8	51	agccatgtagacgtccagaagtgttgacgtct
Aer	Taue_DSM9187	Tola_0251	metN	26.81	3	8.94	116	agacgtctaaacatccaaatgtcc
Aer	Taue_DSM9187	Tola_2128	metA	22.48	3	7.49	25	agatttccggatgtccagacgttt
Aer	Taue_DSM9187	Tola_2943	metR	26.8	4	6.7	64	ggatgtttagatgtccggatgtttacatggct
Aer	Taue_DSM9187	Tola_2944	metE	26.8	4	6.7	13	agccatgtaaacatccggacatctaaacatcc
Alt	Ping_37	Ping_0112	metA	15.36	2	7.68	36	agacttctggatgtcc
Alt	Ping_37	Ping_3227	metK	24.8	3	8.27	34	agacgtctagatgtaaaaacatcc
Alt	Ping_37	Ping_3538	metN	19.44	2	9.72	90	agacgtctatacggct
Alt	Fbal_DSM9799	Fbal_0579	metT	23.32	2	11.66	87	agacgtttagacgtct
Alt	Fbal_DSM9799	Fbal_1013	metA	17.08	2	8.54	35	ggacgtccagatgtcc
Alt	Fbal_DSM9799	Fbal_2389	metN	15.97	2	7.98	67	aggcgtctggacgtcc
Alt	Fbal_DSM9799	Fbal_2389	metN	22.83	3	7.61	89	agacggctaaatgtctaaatggcc
Alt	Fbal_DSM9799	Fbal_3020	metH	16.82	2	8.41	45	agacgtctatacggat
Alt	Fbal_DSM9799	Fbal_3513	metB	29.21	3	9.74	78	atacgtttagacgtccaaacgtct
Alt	Fbal_DSM9799	Fbal_3514	metJ	29.21	3	9.74	82	agacgtttggacgtctaaacgtat
Alt	Sama_SB2B	Sama_0758	metH	24.8	3	8.27	103	ggacgtctatacgtataaatgtcc
Alt	Sama_SB2B	Sama_2627	metE	24.99	3	8.33	67	aaacttctagacgtccagacgcct
Alt	Sama_SB2B	Sama_2628	metR	24.99	3	8.33	73	aggcgtctggacgtctagaagttt
Alt	Sama_SB2B	Sama_2631	btuB	27.49	3	9.16	252	agacttttatacgtttagacgtct
Alt	Sama_SB2B	Sama_2935	metT	18.83	2	9.41	139	aaccatctagacgtct
Alt	Sama_SB2B	Sama_3169	metF	22.1	3	7.37	25	ggccatatagacgtccaaacgtcc
Alt	Sama_SB2B	Sama_3171	metB	17.05	2	8.53	34	agccatccagacatct
Alt	Sama_SB2B	Sama_3171	metB	31.13	4	7.78	89	agattttcttacgtttagacgtctaaacgtct
Alt	Sama_SB2B	Sama_3172	metJ	17.05	2	8.53	164	agatgtctggatggct
Alt	Sama_SB2B	Sama_3172	metJ	31.13	4	7.78	93	agacgtttagacgtctaaacgtaagaaaatct
Alt	Sloi_PV4	Shew_0519	metJ	26.03	3	8.68	155	agatgtctggacgtctaaatgtac
Alt	Sloi_PV4	Shew_0519	metJ	33.6	4	8.4	93	ggacgtttagacgtccaaacatttagaaatct
Alt	Sloi_PV4	Shew_0520	metB	26.03	3	8.68	45	gtacatttagacgtccagacatct
Alt	Sloi_PV4	Shew_0520	metB	33.6	4	8.4	99	agatttctaaatgtttggacgtctaaacgtcc
Alt	Sloi_PV4	Shew_0522	metF	30.98	4	7.75	26	ggacatatagacgtccaaacgtctaaaaattt
Alt	Sloi_PV4	Shew_0710	metH	27.04	3	9.01	73	agacgtctatacgtttatacatcc
Alt	Sloi_PV4	Shew_1789	metC	20.82	3	6.94	29	agccgtatagatgttaagatggct
Alt	Sloi_PV4	Shew_2710	metY	27.32	3	9.11	57	aaacatttagacatctagaagtct
Alt	Sloi_PV4	Shew_2986	metE	24.99	3	8.33	103	aaacttctagacgtccagacgcct
Alt	Sloi_PV4	Shew_2987	metR	24.99	3	8.33	73	aggcgtctggacgtctagaagttt
Alt	Sloi_PV4	Shew_3178	metT	21.93	2	10.97	156	aaacatctagacgtct
Alt	Swoo_ATCC51908	Swoo_0621	metJ	26.03	3	8.68	152	agatgtctggacgtctaaatgtac
Alt	Swoo_ATCC51908	Swoo_0621	metJ	30.6	4	7.65	92	agacgtttagacgtccgaacatatggaaatct
Alt	Swoo_ATCC51908	Swoo_0622	metB	26.03	3	8.68	56	gtacatttagacgtccagacatct
Alt	Swoo_ATCC51908	Swoo_0622	metB	30.6	4	7.65	108	agatttccatatgttcggacgtctaaacgtct
Alt	Swoo_ATCC51908	Swoo_0624	metF	27.43	3	9.14	68	ggatgtatagacgtccaaacgtct
Alt	Swoo_ATCC51908	Swoo_0875	metK	20.59	3	6.86	121	agccgtctagatgtaaatacttct
Alt	Swoo_ATCC51908	Swoo_2120	metC	21.6	3	7.2	37	agccgtttagatgttaagatggct
Alt	Swoo_ATCC51908	Swoo_3427	metY	17.05	2	8.53	45	agacatctagatggcc
Alt	Swoo_ATCC51908	Swoo_3731	metE	24.53	3	8.18	118	atacatctagacgtccagacgccc
Alt	Swoo_ATCC51908	Swoo_3732	metR	24.53	3	8.18	84	gggcgtctggacgtctagatgtat
Alt	Swoo_ATCC51908	Swoo_3871	metT	21.93	2	10.97	167	aaacatctagacgtct
Alt	Swoo_ATCC51908	Swoo_4088	metH	24.81	3	8.27	139	ggacgtctatacgtataaacatcc
Alt	Ssed_HAWEB3	Ssed_2496	metC	21.6	3	7.2	40	agccgtttagatgttaagatggct
Alt	Ssed_HAWEB3	Ssed_3283	metY	25.08	3	8.36	45	aaatatttagacttctagacgtcc
Alt	Ssed_HAWEB3	Ssed_3555	metE	27.61	4	6.9	97	aaacttctagacgtccagacgcccaaatgtgt
Alt	Ssed_HAWEB3	Ssed_3556	metR	27.61	4	6.9	84	acacatttgggcgtctggacgtctagaagttt
Alt	Ssed_HAWEB3	Ssed_3739	metH	29.27	3	9.76	30	agacgtctatacgtataaacatct
Alt	Ssed_HAWEB3	Ssed_3934	metT	17.2	2	8.6	169	agacgtctataaatct
Alt	Ssed_HAWEB3	Ssed_3934	metT	21.93	2	10.97	193	aaacatctagacgtct
Alt	Ssed_HAWEB3	Ssed_4039	metF	27.43	3	9.14	47	ggatgtatagacgtccaaacgtct
Alt	Ssed_HAWEB3	Ssed_4041	metB	26.03	3	8.68	55	gtacatttagacgtccagacatct
Alt	Ssed_HAWEB3	Ssed_4041	metB	30.56	4	7.64	109	agatttctatatgtttggacgtctaaatggct
Alt	Ssed_HAWEB3	Ssed_4042	metJ	26.03	3	8.68	154	agatgtctggacgtctaaatgtac
Alt	Ssed_HAWEB3	Ssed_4042	metJ	30.56	4	7.64	92	agccatttagacgtccaaacatatagaaatct
Alt	Svio_DSS12	SVI_0650	metH	27.04	3	9.01	64	agacgtctatacgtataaacatcc
Alt	Svio_DSS12	SVI_1836	metC	20.2	3	6.73	42	agccatttagatgttaagatggct
Alt	Svio_DSS12	SVI_3222	metY	26.48	3	8.83	46	aaacatttagacttctagacgtcc
Alt	Svio_DSS12	SVI_3468	metE	24.99	3	8.33	125	aaacttctagacgtccagacgcct
Alt	Svio_DSS12	SVI_3469	metR	24.99	3	8.33	84	aggcgtctggacgtctagaagttt
Alt	Svio_DSS12	SVI_3472	btuB	29.26	3	9.75	289	agacatttatacgtatagacgtct
Alt	Svio_DSS12	SVI_3649	metT	21.93	2	10.97	265	aaacatctagacgtct
Alt	Svio_DSS12	SVI_3738	metF	34.91	4	8.73	38	ggatatctagacgtccaaacgtctagatggtt
Alt	Svio_DSS12	SVI_3740	metB	26.03	3	8.68	54	gtacatttagacgtccagacatct
Alt	Svio_DSS12	SVI_3740	metB	29.73	4	7.43	108	agatttccatatgtttggacgtctaaacggct
Alt	Svio_DSS12	SVI_3741	metJ	26.03	3	8.68	154	agatgtctggacgtctaaatgtac
Alt	Svio_DSS12	SVI_3741	metJ	29.73	4	7.43	92	agccgtttagacgtccaaacatatggaaatct
Alt	Spie_WP3	swp_0949	metF2	14.95	2	7.48	4	atccatctagacggct
Alt	Spie_WP3	swp_0992	metH	28.05	4	7.01	96	ggacgtctatacgtataaatgtccaaacataa
Alt	Spie_WP3	swp_1138	metR	18.98	2	9.49	81	agacttctagacgtcc
Alt	Spie_WP3	swp_3096	metC	21.6	3	7.2	37	agccgtttagatgttaagatggct
Alt	Spie_WP3	swp_3945	btuB	17.6	2	8.8	377	aaccgtatagacgtct
Alt	Spie_WP3	swp_4408	metY	24.22	3	8.07	47	aaacatttagacttctagatggct
Alt	Spie_WP3	swp_4410	metT	21.93	2	10.97	149	aaacatctagacgtct
Alt	Spie_WP3	swp_4557	metB	17.99	2	9	85	ggacgtctaaacggct
Alt	Spie_WP3	swp_4557	metB	23.8	3	7.93	32	gtacatttagacgtccagacatcc
Alt	Spie_WP3	swp_4558	metJ	17.99	2	9	108	agccgtttagacgtcc
Alt	Spie_WP3	swp_4558	metJ	23.8	3	7.93	153	ggatgtctggacgtctaaatgtac
Alt	Shal_HAWEB4	Shal_0621	metJ	17.99	2	9	108	agccgtttagacgtcc
Alt	Shal_HAWEB4	Shal_0621	metJ	26.03	3	8.68	153	agatgtctggacgtctaaatgtac
Alt	Shal_HAWEB4	Shal_0622	metB	17.99	2	9	87	ggacgtctaaacggct
Alt	Shal_HAWEB4	Shal_0622	metB	26.03	3	8.68	34	gtacatttagacgtccagacatct
Alt	Shal_HAWEB4	Shal_0624	metF	27.43	3	9.14	41	ggacatatagacgtccaaacgtct
Alt	Shal_HAWEB4	Shal_0735	metT	21.93	2	10.97	150	aaacatctagacgtct
Alt	Shal_HAWEB4	Shal_0737	metY	14.49	2	7.24	45	agacttctagatggcc
Alt	Shal_HAWEB4	Shal_1732	metC	19.37	3	6.46	28	ggccgtttagatgttaagatggct
Alt	Shal_HAWEB4	Shal_3462	metH	24.8	3	8.27	104	ggacgtctatacgtataaatgtcc
Alt	Spea_ATCC700345	Spea_0559	metJ	17.99	2	9	108	agccgtttagacgtcc
Alt	Spea_ATCC700345	Spea_0559	metJ	22.93	3	7.64	153	agatgtctggacggctaaatgtac
Alt	Spea_ATCC700345	Spea_0560	metB	17.99	2	9	87	ggacgtctaaacggct
Alt	Spea_ATCC700345	Spea_0560	metB	22.93	3	7.64	34	gtacatttagccgtccagacatct
Alt	Spea_ATCC700345	Spea_0562	metF	27.43	3	9.14	44	ggacatatagacgtccaaacgtct
Alt	Spea_ATCC700345	Spea_0677	metT	21.93	2	10.97	150	aaacatctagacgtct
Alt	Spea_ATCC700345	Spea_2520	metC	21.6	3	7.2	28	agccgtttagatgttaagatggct
Alt	Spea_ATCC700345	Spea_3202	metE	22.75	3	7.58	80	aaacttctagacgtccagacgccc
Alt	Spea_ATCC700345	Spea_3203	metR	22.75	3	7.58	73	gggcgtctggacgtctagaagttt
Alt	Spea_ATCC700345	Spea_3384	metH	24.8	3	8.27	121	ggacgtctatacgtataaatgtcc
Alt	Sden_OS217	Sden_0614	metJ	16.6	2	8.3	107	agccatctaaacgtcc
Alt	Sden_OS217	Sden_0614	metJ	19.28	2	9.64	160	agatgtctagatggct
Alt	Sden_OS217	Sden_0615	metB	16.6	2	8.3	77	ggacgtttagatggct
Alt	Sden_OS217	Sden_0615	metB	19.28	2	9.64	24	agccatctagacatct
Alt	Sden_OS217	Sden_0642	metF	18.83	3	6.28	45	ggctatctggacgtccaaatggct
Alt	Sden_OS217	Sden_0687	metT	18.98	2	9.49	135	agaagtctagacgtcc
Alt	Sden_OS217	Sden_0731	metR	24.99	3	8.33	73	aggcgtctggacgtctagaagttt
Alt	Sden_OS217	Sden_0732	metE	24.99	3	8.33	60	aaacttctagacgtccagacgcct
Alt	Sden_OS217	Sden_0823	metY	17.05	2	8.53	139	ggacatctagatggct
Alt	Sden_OS217	Sden_1115	metH	18.83	2	9.41	160	agccatctagacgttt
Alt	Sden_OS217	Sden_2588	metA	21.54	2	10.77	53	agacatctagacgtcc
Alt	Sfri_NCIMB400	Sfri_0570	metT	21.21	2	10.61	171	agaagtctagacgtct
Alt	Sfri_NCIMB400	Sfri_0646	metK	22.54	2	11.27	31	agacgtctagacgtat
Alt	Sfri_NCIMB400	Sfri_0826	metR	24.99	3	8.33	73	aggcgtctggacgtctagaagttt
Alt	Sfri_NCIMB400	Sfri_0827	metE	24.99	3	8.33	55	aaacttctagacgtccagacgcct
Alt	Sfri_NCIMB400	Sfri_0872	metH	27.04	3	9.01	205	ggacgtctatacgtttatatgtct
Alt	Sfri_NCIMB400	Sfri_1336	metA	22.59	3	7.53	260	agacgtgtagacttctagccatcc
Alt	Sfri_NCIMB400	Sfri_3160	metY	16.72	2	8.36	59	agacttctagatggct
Alt	Sfri_NCIMB400	Sfri_3547	metF	28.73	4	7.18	70	ggacatatagacgtccaaacggctaaatggtt
Alt	Sfri_NCIMB400	Sfri_3551	metB	21.54	2	10.77	33	ggacgtctagacatct
Alt	Sfri_NCIMB400	Sfri_3551	metB	36.44	4	9.11	86	agatttcttgatgtttagacgtctaaacgtct
Alt	Sfri_NCIMB400	Sfri_3552	metJ	21.54	2	10.77	160	agatgtctagacgtcc
Alt	Sfri_NCIMB400	Sfri_3552	metJ	36.44	4	9.11	91	agacgtttagacgtctaaacatcaagaaatct
Alt	Sone_MR1	SO_0817	metR	22.75	3	7.58	73	gggcgtctggacgtctagaagttt
Alt	Sone_MR1	SO_0818	metE	22.75	3	7.58	102	aaacttctagacgtccagacgccc
Alt	Sone_MR1	SO_1030	metH	24.8	3	8.27	95	ggacgtctatacgtataaatgtcc
Alt	Sone_MR1	SO_1087	metT	19.7	2	9.85	136	aaacatccagacgtct
Alt	Sone_MR1	SO_4054	metF	25.2	3	8.4	76	ggacatatagacgtccaaacgtcc
Alt	Sone_MR1	SO_4056	metB	26.03	3	8.68	22	gtacatttagacgtccagacatct
Alt	Sone_MR1	SO_4056	metB	33.81	4	8.45	77	agatttctttatgtttagacgtctaaacgtct
Alt	Sone_MR1	SO_4057	metJ	26.03	3	8.68	157	agatgtctggacgtctaaatgtac
Alt	Sone_MR1	SO_4057	metJ	33.81	4	8.45	94	agacgtttagacgtctaaacataaagaaatct
Alt	Shew_ANA3	Shewana3_0918	metT	21.93	2	10.97	136	aaacatctagacgtct
Alt	Shew_ANA3	Shewana3_0930	metY	23.37	3	7.79	161	aaatttttagacttctagatgtct
Alt	Shew_ANA3	Shewana3_3282	metH	24.8	3	8.27	93	ggacgtctatacgtataaatgtcc
Alt	Shew_ANA3	Shewana3_3469	metE	22.75	3	7.58	103	aaacttctagacgtccagacgccc
Alt	Shew_ANA3	Shewana3_3470	metR	22.75	3	7.58	73	gggcgtctggacgtctagaagttt
Alt	Shew_ANA3	Shewana3_3612	metF	25.2	3	8.4	77	ggacatatagacgtccaaacgtcc
Alt	Shew_ANA3	Shewana3_3614	metB	26.03	3	8.68	23	gtacatttagacgtccagacatct
Alt	Shew_ANA3	Shewana3_3614	metB	33.81	4	8.45	78	agatttctttatgtttagacgtctaaacgtct
Alt	Shew_ANA3	Shewana3_3615	metJ	26.03	3	8.68	157	agatgtctggacgtctaaatgtac
Alt	Shew_ANA3	Shewana3_3615	metJ	33.81	4	8.45	94	agacgtttagacgtctaaacataaagaaatct
Alt	Shew_MR7	Shewmr7_0511	metJ	26.03	3	8.68	157	agatgtctggacgtctaaatgtac
Alt	Shew_MR7	Shewmr7_0511	metJ	33.81	4	8.45	94	agacgtttagacgtctaaacataaagaaatct
Alt	Shew_MR7	Shewmr7_0512	metB	26.03	3	8.68	23	gtacatttagacgtccagacatct
Alt	Shew_MR7	Shewmr7_0512	metB	33.81	4	8.45	78	agatttctttatgtttagacgtctaaacgtct
Alt	Shew_MR7	Shewmr7_0514	metF	29.44	4	7.36	69	ggacatatagacgtccaaacgtccatacggat
Alt	Shew_MR7	Shewmr7_0651	btuB	16.82	2	8.41	76	atccgtatagacgtct
Alt	Shew_MR7	Shewmr7_0653	metR	20.52	3	6.84	73	gggcgtctggacgtctggaagttt
Alt	Shew_MR7	Shewmr7_0654	metE	20.52	3	6.84	103	aaacttccagacgtccagacgccc
Alt	Shew_MR7	Shewmr7_0954	metT	21.93	2	10.97	136	aaacatctagacgtct
Alt	Shew_MR7	Shewmr7_0966	metY	21.14	3	7.05	137	aaaaatttagacttctagatgtcc
Alt	Shew_MR7	Shewmr7_3184	metH	24.8	3	8.27	94	ggacgtctatacgtataaatgtcc
Alt	Shew_MR4	Shewmr4_0838	metH	24.8	3	8.27	94	ggacgtctatacgtataaatgtcc
Alt	Shew_MR4	Shewmr4_0919	metT	21.93	2	10.97	136	aaacatctagacgtct
Alt	Shew_MR4	Shewmr4_0928	metY	25.09	3	8.36	136	aaacatttagacttctagatgtcc
Alt	Shew_MR4	Shewmr4_3299	metE	22.75	3	7.58	102	aaacttctagacgtccagacgccc
Alt	Shew_MR4	Shewmr4_3300	metR	22.75	3	7.58	73	gggcgtctggacgtctagaagttt
Alt	Shew_MR4	Shewmr4_3302	btuB	16.82	2	8.41	76	atccgtatagacgtct
Alt	Shew_MR4	Shewmr4_3437	metF	25.2	3	8.4	77	ggacatatagacgtccaaacgtcc
Alt	Shew_MR4	Shewmr4_3439	metB	26.03	3	8.68	23	gtacatttagacgtccagacatct
Alt	Shew_MR4	Shewmr4_3439	metB	33.81	4	8.45	78	agatttctttatgtttagacgtctaaacgtct
Alt	Shew_MR4	Shewmr4_3440	metJ	26.03	3	8.68	157	agatgtctggacgtctaaatgtac
Alt	Shew_MR4	Shewmr4_3440	metJ	33.81	4	8.45	94	agacgtttagacgtctaaacataaagaaatct
Alt	Shew_W3181	Sputw3181_0088	MHT2	24.56	3	8.19	79	agccatctaaacatctggatgttt
Alt	Shew_W3181	Sputw3181_0770	metR	22.75	3	7.58	73	gggcgtctggacgtctagaagttt
Alt	Shew_W3181	Sputw3181_0771	metE	22.75	3	7.58	103	aaacttctagacgtccagacgccc
Alt	Shew_W3181	Sputw3181_0982	metH	25.58	3	8.53	120	ggacgtctatacgtttaaatgtcc
Alt	Shew_W3181	Sputw3181_3244	metY	19.82	2	9.91	86	agacttctagatgtct
Alt	Shew_W3181	Sputw3181_3252	metT	21.93	2	10.97	136	aaacatctagacgtct
Alt	Shew_W3181	Sputw3181_3445	pcbC	26.36	4	6.59	115	agaagtatagatgcctagatgtgtatatatct
Alt	Shew_W3181	Sputw3181_3552	metF	23.33	3	7.78	76	ggacatgtagacgtccaaacgtcc
Alt	Shew_W3181	Sputw3181_3554	metB	26.03	3	8.68	31	gtacatttagacgtccagacatct
Alt	Shew_W3181	Sputw3181_3554	metB	33.81	4	8.45	86	agatttctttatgtttagacgtctaaacgtct
Alt	Shew_W3181	Sputw3181_3555	metJ	26.03	3	8.68	157	agatgtctggacgtctaaatgtac
Alt	Shew_W3181	Sputw3181_3555	metJ	33.81	4	8.45	94	agacgtttagacgtctaaacataaagaaatct
Alt	Sput_CN32	Sputcn32_0615	metJ	26.03	3	8.68	157	agatgtctggacgtctaaatgtac
Alt	Sput_CN32	Sputcn32_0615	metJ	33.81	4	8.45	94	agacgtttagacgtctaaacataaagaaatct
Alt	Sput_CN32	Sputcn32_0616	metB	26.03	3	8.68	31	gtacatttagacgtccagacatct
Alt	Sput_CN32	Sputcn32_0616	metB	33.81	4	8.45	86	agatttctttatgtttagacgtctaaacgtct
Alt	Sput_CN32	Sputcn32_0618	metF	23.33	3	7.78	76	ggacatgtagacgtccaaacgtcc
Alt	Sput_CN32	Sputcn32_0728	pcbC	26.36	4	6.59	115	agaagtatagatgcctagatgtgtatatatct
Alt	Sput_CN32	Sputcn32_0924	metT	21.93	2	10.97	137	aaacatctagacgtct
Alt	Sput_CN32	Sputcn32_0932	metY	23.37	3	7.79	86	aaatttttagacttctagatgtct
Alt	Sput_CN32	Sputcn32_2965	metH	25.58	3	8.53	120	ggacgtctatacgtttaaatgtcc
Alt	Sput_CN32	Sputcn32_3172	metE	22.75	3	7.58	103	aaacttctagacgtccagacgccc
Alt	Sput_CN32	Sputcn32_3173	metR	22.75	3	7.58	73	gggcgtctggacgtctagaagttt
Alt	Sput_CN32	Sputcn32_3865	MHT2	28.63	3	9.54	79	agccatctagacatctagatgttt
Alt	Sbal_OS155	Sbal_0311	pcbC	16.14	2	8.07	110	agatgtctatatatcc
Alt	Sbal_OS155	Sbal_0666	metR	22.75	3	7.58	73	gggcgtctggacgtctagaagttt
Alt	Sbal_OS155	Sbal_0667	metE	22.75	3	7.58	103	aaacttctagacgtccagacgccc
Alt	Sbal_OS155	Sbal_0903	metT	21.93	2	10.97	137	aaacatctagacgtct
Alt	Sbal_OS155	Sbal_0916	metY	17.59	2	8.8	84	agacttccagatgtct
Alt	Sbal_OS155	Sbal_3090	MHT2	25.08	3	8.36	135	agccatctaaacgtctagatggtt
Alt	Sbal_OS155	Sbal_3368	metH	25.58	3	8.53	244	ggacgtctatacgtttaaatgtcc
Alt	Sbal_OS155	Sbal_3774	metF	25.2	3	8.4	57	ggacatatagacgtccaaacgtcc
Alt	Sbal_OS155	Sbal_3776	metB	23.32	2	11.66	86	agacgtctaaacgtct
Alt	Sbal_OS155	Sbal_3776	metB	26.03	3	8.68	31	gtacatttagacgtccagacatct
Alt	Sbal_OS155	Sbal_3777	metJ	23.32	2	11.66	110	agacgtttagacgtct
Alt	Sbal_OS155	Sbal_3777	metJ	26.03	3	8.68	157	agatgtctggacgtctaaatgtac
Alt	Sbal_OS223	Sbal223_0316	pcbC	16.14	2	8.07	110	agatgtctatatatcc
Alt	Sbal_OS223	Sbal223_0563	metJ	23.32	2	11.66	110	agacgtttagacgtct
Alt	Sbal_OS223	Sbal223_0563	metJ	26.03	3	8.68	157	agatgtctggacgtctaaatgtac
Alt	Sbal_OS223	Sbal223_0564	metB	23.32	2	11.66	86	agacgtctaaacgtct
Alt	Sbal_OS223	Sbal223_0564	metB	26.03	3	8.68	31	gtacatttagacgtccagacatct
Alt	Sbal_OS223	Sbal223_0566	metF	25.2	3	8.4	57	ggacatatagacgtccaaacgtcc
Alt	Sbal_OS223	Sbal223_0995	metH	25.58	3	8.53	219	ggacgtctatacgtttaaatgtcc
Alt	Sbal_OS223	Sbal223_1277	MHT2	22.85	3	7.62	135	agccatctaaacgtctggatggtt
[truncated: 82 more rows]
