# Supplementary material for: The MetJ regulon in gammaproteobacteria determined by comparative genomics methods
Source: BMC Genomics. 2011 Nov 14;12:558. doi: 10.1186/1471-2164-12-558 (PMC3228920; doi:10.1186/1471-2164-12-558)
Supplement: Additional file 2 — Table_S2_List_of_loci_for_MetJ_regulon_genes. Spreadsheet of all genes that form the MetJ regulon in all species, whether or not they have metboxes. [file 1471-2164-12-558-S2.XLS]

## Sheet: Table S2 legend
Table S2 List of loci for MetJ regulon genes
Column
1	Order	The five orders are:
		Ent	Enterobacteriales
		(Sym)	Ent symbiotes
		Pas	Pasteurellales
		Vib	Vibrionales
		Aer	Aeromonadales
		Alt	Alteromonadales
2	Abbreviation	GIB identifier for each species
3	Accession number	Accession number for the genome sequence
4	Species name	Full taxonomic name for the sequenced organism
5+	The remaining columns are the homologs identified for each gene.
		Genes that are part of the MetJ regulon are highlighted in red
		Close homologs of some of these genes which are not in the regulon have been included for reference, especially if they were mentioned in the text
		If a homolog wasn't found in that species, '—' is used.
		Some unannotated genes were found by us from inspection of the genome; these are indicated by 'i', 'j' or 'k' after the locus number
		Genes that appear to be regulated by metboxes are highlighted in gray
		Genes with metboxes upstream of them are marked with an asterisk (*)
		Genes that appear to form an operon with a regulated gene (i.e. the gene starts within 50 bp of the end of the preceding gene) are marked with two asterisks (**)
		Pseudogenes are indicated by parentheses
		Genes that are broken into fragments are linked with a semi-colon
	Functions of the genes (from Table 1)
	category	gene	function1
	regulators	metJ	SAM-dependent transcriptional repressor
		metR	homocysteine-dependent transcriptional activator
	biosynthetic	metL	bifunctional aspartokinase II/homoserine dehydrogenase II
	enzymes	metA	homoserine O-succinyltransferase
		metX	homoserine O-acetyltransferase
		metY	~O-acetylhomoserine sulfhydrylase
		metB	cystathionine gamma-synthase
		metC	cystathionine beta-lyase
		metH	methionine synthase (B12-dependent)
		metE	methionine synthase (B12-independent)
		metF	5,10-methylenetetrahydrofolate reductase
		metK	S-adenosylmethionine (SAM) synthetase
	methionine	ybdH	~alcohol dehydrogenase
	salvage	mtrA	~MTR transporter (ATPase subunit)
	pathway	mtrC	~MTR transporter (permease subunit)
	genes	mtrB	~MTR transporter (substrate-binding subunit)
		mtrY	~function unknown
		mtnK	5-methylthioribose (MTR) kinase
		mtnA	S-methyl-5-thioribose-1-phosphate isomerase
		mtnD	1,2-dihydroxy-3-keto-5-methylthiopentene dioxygenase
		mtnC	2,3-diketo-5-methylthio-1-phosphopentane phosphatase
		mtnB	methylthioribulose-1-phosphate dehydratase
		mtnE	methionine aminotransferase
		mtnU	~nitrilase
	transporters	metN	methionine transporter (ATPase subunit)
		metI	methionine transporter (permease subunit)
		metQ	methionine transporter (substrate-binding subunit)
		metT	~methionine transporter (Na+/H+ antiporter family)
		btuB	vitamin B12 (cobalamin) outer membrane transporter
		mtsA	~cobalt transporter (substrate-binding subunit)
		mtsB	~cobalt transporter (ATPase subunit)
		mtsC	~cobalt transporter (permease subunit)
		nhaP	~Na+/H+ antiporter
	other	mmuP	S-methylmethionine permease
	regulated	mmuM	S-methylmethionine:homocysteine methyltransferase
	genes	MHT1	~homocysteine S-methyltransferase
		dppA	~transporter (substrate-binding subunit)
		dppB	~transporter (permease subunit)
		dppC	~transporter (permease subunit)
		dppD	~transporter (ATPase subunit)
		MHT2	~homocysteine S-methyltransferase
		arcD	~amino acid permease
		metE2a	~methionine synthetase (B12-independent)
		mtcB	cystathionine beta-synthase
		mtcC	cystathionine gamma-lyase
		megL	~methionine gamma‑lyase
		pcbC	~oxygenase
	1 Functions predicted from sequence similarity are marked with a tilde (~).

## Sheet: Table S2
Order	Abbreviation	Accession #	Species name	metJ	metR	metL	metA	metX	metX1	metX2	metX3	metX4	metY	metB	metB2	metC	metH	metE	metF	metF2	metK	ybdH	ybdH1	ybdH2	mtrA	mtrC	mtrB	mtrB2	mtrY	mtrY2	mtnK	mtnA	mtnB2	mtnD	mtnC	mtnB	mtnE	mtnE1	mtnU	metT	metN	metI	metQ	metQ1	metD2-Q	metD2-N	metD2-I	metD3-N	metD3-I
Ent	Ecol_K12_MG1655	U00096	Escherichia coli str. K-12 substr. MG1655	*b3938	*b3828	**b3940	*b4013	—	—	—	—	—	—	*b3939	—	*b3008	b4019	*b3829	*b3941	—	*b2942	*b0599	—	—	—	—	—	—	—	—	—	—	—	—	—	—	*b0600	—	b0219	—	*b0199	**b0198	**b0197	—	—	—	—	—	—
Ent	Ecol_K12_W3110	AP009048	Escherichia coli str. K12 substr. W3110	*JW3909	*JW3804	**JW3911	*JW3973	—	—	—	—	—	—	*JW3910	—	*JW2975	JW3979	*JW3805	*JW3913	—	*JW2909	*JW0592	—	—	—	—	—	—	—	—	—	—	—	—	—	—	*JW0593	—	JW5019	—	*JW0195	**JW0194	**JW0193	—	—	—	—	—	—
Ent	Ecol_K12_DH10B	CP000948	Escherichia coli str. K12 substr. DH10B	*ECDH10B_4127	*ECDH10B_4019	**ECDH10B_4129	*ECDH10B_4202	—	—	—	—	—	—	*ECDH10B_4128	—	*ECDH10B_3183	ECDH10B_4208	*ECDH10B_4020	*ECDH10B_4130	—	*ECDH10B_3117	*ECDH10B_0560	*ECDH10B_0668	—	—	—	—	—	—	—	—	—	—	—	—	—	*ECDH10B_0561	*ECDH10B_0669	ECDH10B_0201	—	*ECDH10B_0180	**ECDH10B_0179	**ECDH10B_0178	—	—	—	—	—	—
Ent	Ecol_DH1	CP001637	Escherichia coli DH1	*EcDH1_4047	*EcDH1_4151	**EcDH1_4045	*EcDH1_3984	—	—	—	—	—	—	*EcDH1_4046	—	*EcDH1_0691	EcDH1_3978	*EcDH1_4150	*EcDH1_4044	—	*EcDH1_0753	*EcDH1_3025	—	—	—	—	—	—	—	—	—	—	—	—	—	—	*EcDH1_3024	—	EcDH1_3388	—	*EcDH1_3403	**EcDH1_3404	**EcDH1_3405	—	—	—	—	—	—
Ent	Ecol_DH1_UOSAKA	AP012030	Escherichia coli DH1	*ECDH1ME8569_3807	*ECDH1ME8569_3707	**ECDH1ME8569_3809	*ECDH1ME8569_3869	—	—	—	—	—	—	*ECDH1ME8569_3808	—	*ECDH1ME8569_2906	ECDH1ME8569_3875	*ECDH1ME8569_3708	*ECDH1ME8569_3810	—	*ECDH1ME8569_2842	*ECDH1ME8569_0570	—	—	—	—	—	—	—	—	—	—	—	—	—	—	*ECDH1ME8569_0571	—	ECDH1ME8569_0207	—	*ECDH1ME8569_0193	**ECDH1ME8569_0192	**ECDH1ME8569_0191	—	—	—	—	—	—
Ent	Ecol_BW2952	CP001396	Escherichia coli BW2952	*BWG_3607	*BWG_3506	**BWG_3609	*BWG_3669	—	—	—	—	—	—	*BWG_3608	—	*BWG_2722	BWG_3675	*BWG_3507	*BWG_3610	—	*BWG_2664	*BWG_0473	—	—	—	—	—	—	—	—	—	—	—	—	—	—	*BWG_0474	—	BWG_0205	—	*BWG_0192	**BWG_0191	**BWG_0190	—	—	—	—	—	—
Ent	Ecol_BL21	AM946981	Escherichia coli BL21(DE3)	*B21_03773	*B21_03656	**B21_03775	*B21_03845	—	—	—	—	—	—	*B21_03774	—	*B21_02831	B21_03851	*(B21_03657)	*B21_03776	—	*B21_02735	*B21_00556	—	—	—	—	—	—	—	—	—	—	—	—	—	—	*B21_00557	—	B21_00218	—	*B21_00197	**B21_00196	**B21_00195	—	—	—	—	—	—
Ent	Ecol_BL21DE3	CP001665	Escherichia coli BL21(DE3)	*ECBD_4085	*ECBD_4210	**ECBD_4083	*ECBD_4024	—	—	—	—	—	—	*ECBD_4084	—	*ECBD_0732	ECBD_4018	*ECBD_4209	*ECBD_4082	—	*ECBD_0798	*ECBD_3054	—	—	—	—	—	—	—	—	—	—	—	—	—	—	*ECBD_3053	—	ECBD_3403	—	*ECBD_3419	**ECBD_3420	**ECBD_3421	—	—	—	—	—	—
Ent	Ecol_BL21DE3BioenergyResearchCenter	CP001509	Escherichia coli BL21(DE3)	*ECD_03824	*ECD_03707	**ECD_03826	*ECD_03885	—	—	—	—	—	—	*ECD_03825	—	*ECD_02881	ECD_03891	*ECD_03708	*ECD_03827	—	*ECD_02772	*ECD_00567	—	—	—	—	—	—	—	—	—	—	—	—	—	—	*ECD_00568	—	ECD_00214	—	*ECD_00198	**ECD_00197	**ECD_00196	—	—	—	—	—	—
Ent	Ecol_REL606	CP000819	Escherichia coli B str. REL606	*ECB_03824	*ECB_03707	**ECB_03826	*ECB_03885	—	—	—	—	—	—	*ECB_03825	—	*ECB_02881	ECB_03891	*ECB_03708	*ECB_03827	—	*ECB_02772	*ECB_00567	—	—	—	—	—	—	—	—	—	—	—	—	—	—	*ECB_00568	—	ECB_00214	—	*ECB_00198	**ECB_00197	**ECB_00196	—	—	—	—	—	—
Ent	Ecol_ATCC8739	CP000946	Escherichia coli ATCC 8739	*EcolC_4077	*EcolC_4180	**EcolC_4075	*EcolC_4017	—	—	—	—	—	—	*EcolC_4076	—	*EcolC_0688	EcolC_4011	*EcolC_4179	*EcolC_4074	—	*EcolC_0772	*EcolC_3044	—	—	—	—	—	—	—	—	—	—	—	—	—	—	*EcolC_3043	—	EcolC_3401	—	*EcolC_3460	**EcolC_3461	**EcolC_3462	—	—	—	—	—	—
Ent	Ecol_HS	CP000802	Escherichia coli HS	*EcHS_A4173	*EcHS_A4052	**EcHS_A4174	*EcHS_A4247	—	—	—	—	—	—	*EcHS_A4172	—	*EcHS_A3186	EcHS_A4255	*EcHS_A4053	*EcHS_A4175	—	*EcHS_A3099	*EcHS_A0651	—	—	—	—	—	—	—	—	—	—	—	—	—	—	*EcHS_A0652	—	EcHS_A0247	—	*EcHS_A0203	**EcHS_A0202	**EcHS_A0201	—	—	—	—	—	—
Ent	Ecol_IAI1	CU928160	Escherichia coli IAI1	*ECIAI1_4147	*ECIAI1_4023	**ECIAI1_4149	*ECIAI1_4233	—	—	—	—	—	—	*ECIAI1_4148	—	*ECIAI1_3156	ECIAI1_4241	*ECIAI1_4024	*ECIAI1_4150	—	*ECIAI1_3075	*ECIAI1_0584	—	—	—	—	—	—	—	—	—	—	—	—	—	—	*ECIAI1_0585	—	ECIAI1_0259	—	*ECIAI1_0201	**ECIAI1_0200	**ECIAI1_0199	—	—	—	—	—	—
Ent	Ecol_SE11	AP009240	Escherichia coli SE11	*ECSE_4232	*ECSE_4116	**ECSE_4234	*ECSE_4298	—	—	—	—	—	—	*ECSE_4233	—	*ECSE_3292	ECSE_4304	*ECSE_4117	*ECSE_4235	—	*ECSE_3210	*ECSE_0667	—	—	—	—	—	—	—	—	—	—	—	—	—	—	*ECSE_0668	—	ECSE_0240	—	*ECSE_0201	**ECSE_0200	**ECSE_0199	—	—	—	—	—	—
Ent	Ecol_55989	CU928145	Escherichia coli 55989	*EC55989_4420	*EC55989_4305	**EC55989_4422	*EC55989_4498	—	—	—	—	—	—	*EC55989_4421	—	*EC55989_3425	EC55989_4504	*EC55989_4306	*EC55989_4424	—	*EC55989_3235	*EC55989_0592	—	—	—	—	—	—	—	—	—	—	—	—	—	—	*EC55989_0593	—	EC55989_0243	—	*EC55989_0197	**EC55989_0196	**EC55989_0195	—	—	—	—	—	—
Ent	Ecol_E24377A	CP000800	Escherichia coli E24377A	*EcE24377A_4478	*EcE24377A_4348	**EcE24377A_4480	*EcE24377A_4555	—	—	—	—	—	—	*EcE24377A_4479	—	*EcE24377A_3476	EcE24377A_4563	*EcE24377A_4350	*EcE24377A_4481	—	*EcE24377A_3284	*EcE24377A_0620	—	—	—	—	—	—	—	—	—	—	—	—	—	—	*EcE24377A_0621	—	EcE24377A_0251	—	*EcE24377A_0206	**EcE24377A_0205	**EcE24377A_0204	—	—	—	—	—	—
Ent	Sboy_CDC308394	CP001063	Shigella boydii CDC 3083-94	*SbBS512_E4424	*SbBS512_E4294i	**SbBS512_E4426	*SbBS512_E4507	—	—	—	—	—	—	*SbBS512_E4425	—	*SbBS512_E3435	(SbBS512_E4513)	*SbBS512_E4295	*SbBS512_E4428	—	*SbBS512_E3374	*SbBS512_E0502	—	—	—	—	—	—	—	—	—	—	—	—	—	—	*(SbBS512_E0503)	—	SbBS512_E0215	—	*SbBS512_E0193	**SbBS512_E0192	**SbBS512_E0191	—	—	—	—	—	—
Ent	Sboy_SB227	CP000036	Shigella boydii Sb227	*SBO_3958	*SBO_3840	**SBO_3960	*SBO_4033	—	—	—	—	—	—	*SBO_3959	—	*SBO_3002	SBO_4040	*SBO_3841	*SBO_3961	—	*SBO_3048	*SBO_0461	—	—	—	—	—	—	—	—	—	—	—	—	—	—	*(SBO_0462)	—	SBO_0208	—	*SBO_0188	**SBO_0187	**SBO_0186	—	—	—	—	—	—
Ent	Sson_SS046	CP000038	Shigella sonnei Ss046	*SSON_4112	*SSON_4002	**SSON_4114	*SSON_4185	—	—	—	—	—	—	*SSON_4113	—	*SSON_3151	SSON_4190	*SSON_4003	*SSON_4115	—	*SSON_3096	*SSON_0551	—	—	—	—	—	—	—	—	—	—	—	—	—	—	*SSON_0552	—	SSON_0261	—	*SSON_0213	**SSON_0212	**SSON_0211	—	—	—	—	—	—
Ent	Sfle_58401	CP000266	Shigella flexneri 5 str. 8401	*SFV_4008	*SFV_3670	**SFV_4010	*SFV_4084	—	—	—	—	—	—	*SFV_4009	—	*SFV_3058	SFV_4090	*SFV_3669	*SFV_4011	—	*SFV_2996	*SFV_0548	—	—	—	—	—	—	—	—	—	—	—	—	—	—	*SFV_0549	—	SFV_0309	—	*SFV_0183	**SFV_0182	**SFV_0181	—	—	—	—	—	—
Ent	Sfle_2A301	AE005674	Shigella flexneri 2a str. 301	*SF4016	*SF3906	**SF4018	(SF4079)	—	—	—	—	—	—	*SF4017	—	*SF3053	SF4085	*SF3907	*SF4019	—	*SF2933	*SF0514	—	—	—	—	—	—	—	—	—	—	—	—	—	—	*SF0515	—	SF0269	—	*SF0190	**SF0189	**SF0188	—	—	—	—	—	—
Ent	Sfle_2002017	CP001383	Shigella flexneri 2002017	*SFxv_4377	*SFxv_4257	**SFxv_4379	*SFxv_4449	—	—	—	—	—	—	*SFxv_4378	—	*SFxv_3349	SFxv_4455	*SFxv_4258	*SFxv_4381	—	*SFxv_3214	*SFxv_0567	—	—	—	—	—	—	—	—	—	—	—	—	—	—	*SFxv_0568	—	SFxv_0286	—	*SFxv_0200	**SFxv_0199	**SFxv_0198	—	—	—	—	—	—
Ent	Sfle_2A2457T	AE014073	Shigella flexneri 2a str. 2457T	*S3731	*S3849	**S3729	*S3651	—	—	—	—	—	—	*S3730	—	*S3256	S3645	*S3848	*S3728	—	*S3137	*S0519	—	—	—	—	—	—	—	—	—	—	—	—	—	—	*S0520	—	S0290	—	*S0192	**S0191	**S0190	—	—	—	—	—	—
Ent	Sdys_SD197	CP000034	Shigella dysenteriae Sd197	*SDY_3773	*SDY_3915	**SDY_3775	*SDY_4330	—	—	—	—	—	—	*SDY_3774	—	*SDY_3065	SDY_4322	*SDY_3914	*SDY_3776	—	*SDY_3130	*SDY_0531	—	—	—	—	—	—	—	—	—	—	—	—	—	—	*(SDY_0532)	—	SDY_0245	—	SDY_0218	SDY_0217	SDY_0216	—	—	—	—	—	—
Ent	Ecol_O157H7TW14359	CP001368	Escherichia coli O157:H7 str. TW14359	*ECSP_5008	*ECSP_4883	**ECSP_5010	*ECSP_5082	—	—	—	—	—	—	*ECSP_5009	—	*ECSP_3984	ECSP_5088	*ECSP_4884	*ECSP_5011	—	*ECSP_3913	*ECSP_0654	—	—	—	—	—	—	—	—	—	—	—	—	—	—	*ECSP_0655	—	ECSP_0251	—	*ECSP_0198	**ECSP_0197	**ECSP_0196	—	—	—	—	—	—
Ent	Ecol_157H7_EC4115	CP001164	Escherichia coli O157:H7 str. EC4115	*ECH74115_5398	*ECH74115_5269	**ECH74115_5400	*ECH74115_5483	—	—	—	—	—	—	*ECH74115_5399	—	*ECH74115_4318	ECH74115_5489	*ECH74115_5270	*ECH74115_5402	—	*ECH74115_4244	*ECH74115_0685	—	—	—	—	—	—	—	—	—	—	—	—	—	—	*ECH74115_0686	—	ECH74115_0263	—	*ECH74115_0210	**ECH74115_0209	**ECH74115_0208	—	—	—	—	—	—
Ent	Ecol_O157H7_EDL933	AE005174	Escherichia coli O157:H7 EDL933	*Z5493	*Z5349	**Z5495	*Z5599	—	—	—	—	—	—	*Z5494	—	Z4361	Z5610	*Z5351	*Z5496	—	*Z4287	*Z0742	—	—	—	—	—	—	—	—	—	—	—	—	—	—	*Z0743	—	Z0276	—	*Z0211	**Z0210	**Z0209	—	—	—	—	—	—
Ent	Ecol_O157H7_RIMD0509952	BA000007	Escherichia coli O157:H7 str. Sakai	*ECs_4867	*ECs_4758	**ECs_4869	*ECs_4931	—	—	—	—	—	—	*ECs_4868	—	*ECs_3892	ECs_4937	*ECs_4759	*ECs_4870	—	*ECs_3818	*ECs_0638	—	—	—	—	—	—	—	—	—	—	—	—	—	—	*ECs_0639	—	ECs_0246	—	*ECs_0201	**ECs_0200	**ECs_0199	—	—	—	—	—	—
Ent	Ecol_UMN026	CU928163	Escherichia coli UMN026	*ECUMN_4468	*ECUMN_4354	**ECUMN_4470	*ECUMN_4539	—	—	—	—	—	—	*ECUMN_4469	—	*ECUMN_3492	ECUMN_4545	*ECUMN_4355	*ECUMN_4473	—	*ECUMN_3294	*ECUMN_0694	—	—	—	—	—	—	—	—	ECUMN_4889	ECUMN_4890	ECUMN_4891	—	—	—	*ECUMN_0695	—	ECUMN_0240	—	*ECUMN_0197	**ECUMN_0196	**ECUMN_0195	—	—	—	—	—	—
Ent	Ecol_APECO1	CP000468	Escherichia coli APEC O1	*APECO1_2533	*APECO1_2648	**APECO1_2531	*APECO1_2463	—	—	—	—	—	—	*APECO1_2532	—	*APECO1_3417	APECO1_2458	*APECO1_2647	*APECO1_2525	—	*APECO1_3589	*APECO1_1450	—	—	—	—	—	—	—	—	—	—	—	—	—	—	*APECO1_1449	—	APECO1_1748	—	*APECO1_1788	**APECO1_1789	**APECO1_1790	—	—	—	—	—	—
Ent	Ecol_UTI89	CP000243	Escherichia coli UTI89	*UTI89_C4523	*UTI89_C4392	**UTI89_C4525	*UTI89_C4572	—	—	—	—	—	—	*UTI89_C4524	—	*UTI89_C3428	UTI89_C4577	*UTI89_C4393	*UTI89_C4531	—	*UTI89_C3331	*UTI89_C0602	—	—	—	—	—	—	—	—	—	—	—	—	—	—	*UTI89_C0603	—	UTI89_C0259	—	*UTI89_C0215	**UTI89_C0214	**UTI89_C0213	—	—	—	—	—	—
Ent	Ecol_S88	CU928161	Escherichia coli S88	*ECS88_4388	*ECS88_4256	**ECS88_4391	*ECS88_4478	—	—	—	—	—	—	*ECS88_4390	—	*ECS88_3388	ECS88_4483	*ECS88_4257	*ECS88_4397	—	*ECS88_3224	*ECS88_0639	—	—	—	—	—	—	—	—	ECS88_4901	ECS88_4902	ECS88_4903	—	—	—	*(ECS88_0640;ECS88_0641)	—	ECS88_0256	—	*ECS88_0211	**ECS88_0210	**ECS88_0209	—	—	—	—	—	—
Ent	Ecol_ED1a	CU928162	Escherichia coli ED1a	*ECED1_4640	*ECED1_4513	**ECED1_4643	*ECED1_4720	—	—	—	—	—	—	*ECED1_4642	—	*ECED1_3658	ECED1_4725	*ECED1_4514	*ECED1_4647	—	*ECED1_3405	*ECED1_0598	—	—	—	—	—	—	—	—	—	—	—	—	—	—	*ECED1_0599	—	ECED1_0253	—	*ECED1_0206	**ECED1_0205	**ECED1_0204	—	—	—	—	—	—
Ent	Ecol_536	CP000247	Escherichia coli 536	*ECP_4147	*ECP_4022	**ECP_4149	*ECP_4223	—	—	—	—	—	—	*ECP_4148	—	*ECP_3091	ECP_4228	*ECP_4023	*ECP_4155	—	*ECP_2935	*ECP_0632	—	—	—	—	—	—	—	—	—	—	—	—	—	—	*ECP_0633	—	ECP_0249	—	*ECP_0209	**ECP_0208	**ECP_0207	—	—	—	—	—	—
Ent	Ecol_0127H6_E234869	FM180568	Escherichia coli O127:H6 str. E2348/69	*E2348_C_4242	*E2348_C_4129	**E2348_C_4244	*E2348_C_4316	—	—	—	—	—	—	*E2348_C_4243	—	*E2348_C_3294	E2348_C_4321	*E2348_C_4130	*E2348_C_4250	—	*E2348_C_3195	*E2348_C_0502	—	—	—	—	—	—	—	—	—	—	—	—	—	—	*E2348_C_0503	—	E2348_C_0216	—	*E2348_C_0205	**E2348_C_0204	**E2348_C_0203	—	—	—	—	—	—
Ent	Ecol_SMS35	CP000970	Escherichia coli SMS-3-5	*EcSMS35_4380	*EcSMS35_4194i	**EcSMS35_4382	*EcSMS35_4467	—	—	—	—	—	—	*EcSMS35_4381	—	*EcSMS35_3292	EcSMS35_4472	*EcSMS35_4195	*EcSMS35_4389	—	*EcSMS35_3084	*EcSMS35_0620	—	—	—	—	—	—	—	—	—	—	—	—	—	—	*EcSMS35_0621	—	EcSMS35_0231	—	*EcSMS35_0211	**EcSMS35_0210	**EcSMS35_0209	—	—	—	—	—	—
Ent	Ecol_IAI39	CU928164	Escherichia coli IAI39	*ECIAI39_3056	*ECIAI39_3181	**ECIAI39_3054	*ECIAI39_4399	—	—	—	—	—	—	*ECIAI39_3055	—	*ECIAI39_3502	ECIAI39_4406	*ECIAI39_3180	*ECIAI39_3047	—	*ECIAI39_3360	*ECIAI39_0577	—	—	—	—	—	—	—	—	—	—	—	—	—	—	*ECIAI39_0578	—	ECIAI39_0433	—	*ECIAI39_0444	**ECIAI39_0445	**ECIAI39_0446	—	—	—	—	—	—
Ent	Ecol_CFT073	AE014075	Escherichia coli CFT073	*c4891	*c4750	**c4893	*c4970	—	—	—	—	—	—	*c4892	—	*c3742	c4976	*c4751	*c4899	—	*c3528	*c0687	—	—	—	—	—	—	—	—	—	—	—	—	—	—	*c0688	—	c0369	—	*c0240	**c0239	**c0238	—	—	—	—	—	—
Ent	Ecol_SE15	AP009378	Escherichia coli SE15	*ECSF_3798	*ECSF_3668	**ECSF_3800	*ECSF_3863	—	—	—	—	—	—	*ECSF_3799	—	*ECSF_2837	ECSF_3868	*ECSF_3669	*ECSF_3803	—	*ECSF_2740	*ECSF_0541	—	—	—	—	—	—	—	—	ECSF_4223	ECSF_4224	ECSF_4225	—	—	—	*ECSF_0542	—	ECSF_0226	—	*ECSF_0215	**ECSF_0214	**ECSF_0213	—	—	—	—	—	—
Ent	Ecol_042	FN554766	Escherichia coli 042	*EC042_4312	*EC042_4208	**EC042_4314	*EC042_4375	—	—	—	—	—	—	*EC042_4313	—	*EC042_3297	EC042_4381	*EC042_4209	*EC042_4317	—	*EC042_3149	*EC042_0638	—	—	—	—	—	—	—	—	—	—	—	—	—	—	*EC042_0639	—	EC042_0236	—	*EC042_0198	**EC042_0197	**EC042_0196	—	—	—	—	—	—
Ent	Ecol_11128	AP010960	Escherichia coli O111:H- str. 11128	*ECO111_4764	*ECO111_4656	**ECO111_4766	*ECO111_4825	—	—	—	—	—	—	*ECO111_4765	—	*ECO111_3835	ECO111_4831	*ECO111_4657	*ECO111_4767	—	*ECO111_3690	*ECO111_0630	—	—	—	—	—	—	—	—	—	—	—	—	—	—	*ECO111_0631	—	ECO111_0241	—	*ECO111_0202	**ECO111_0201	**ECO111_0200	—	—	—	—	—	—
Ent	Ecol_11368	AP010953	Escherichia coli O26:H11 str. 11368	*ECO26_4646	*ECO26_4757	**ECO26_4644	*ECO26_5117	—	—	—	—	—	—	*ECO26_4645	—	*ECO26_4113	ECO26_5123	*ECO26_4756	*ECO26_4643	—	*ECO26_4041	*ECO26_0675	—	—	—	—	—	—	—	—	—	—	—	—	—	—	*ECO26_0676	—	ECO26_0235	—	*ECO26_0204	**ECO26_0203	**ECO26_0202	—	—	—	—	—	—
Ent	Ecol_12009	AP010958	Escherichia coli O103:H2 str. 12009	*ECO103_4695	*ECO103_4335	**ECO103_4697	*ECO103_4757	—	—	—	—	—	—	*ECO103_4696	—	*ECO103_3690	ECO103_4764	*ECO103_4334	*ECO103_4698	—	*ECO103_3522	*ECO103_0608	—	—	—	—	—	—	—	—	—	—	—	—	—	—	*ECO103_0609	—	ECO103_0235	—	*ECO103_0199	**ECO103_0198	**ECO103_0197	—	—	—	—	—	—
Ent	Ecol_CB9615	CP001846	Escherichia coli O55:H7 str. CB9615	*G2583_4750	*G2583_4628	**G2583_4752	*G2583_4830	—	—	—	—	—	—	*G2583_4751	—	*G2583_3732	G2583_4836	*G2583_4629	*G2583_4753	—	*G2583_3601	*G2583_0763	—	—	—	—	—	—	—	—	—	—	—	—	—	—	*G2583_0764	—	G2583_0255	—	*G2583_0203	**G2583_0202	**G2583_0201	—	—	—	—	—	—
Ent	Ecol_IHE3034	CP001969	Escherichia coli IHE3034	*ECOK1_4406	*ECOK1_4277i	**ECOK1_4408	*ECOK1_4490	—	—	—	—	—	—	*ECOK1_4407	—	*ECOK1_3424	ECOK1_4496	*ECOK1_4279	*ECOK1_4414	—	*ECOK1_3330	*ECOK1_0612	—	—	—	—	—	—	—	—	—	—	—	—	—	—	*ECOK1_0613	—	ECOK1_0242	—	*ECOK1_0201	**ECOK1_0200	**ECOK1_0199	—	—	—	—	—	—
Ent	Ecol_ABU83972	CP001671	Escherichia coli ABU 83972	*ECABU_c44450	*ECABU_c43100	**ECABU_c44470	*ECABU_c45290	—	—	—	—	—	—	*ECABU_c44460	—	*ECABU_c34110	ECABU_c45340	*ECABU_c43110	*ECABU_c44530	—	*ECABU_c32280	*ECABU_c06500	—	—	—	—	—	—	—	—	—	—	—	—	—	—	*ECABU_c06510	—	ECABU_c03240	—	*ECABU_c02150	**ECABU_c02140	**ECABU_c02130	—	—	—	—	—	—
Ent	Ecol_UM146	CP002167	Escherichia coli UM146	*(UM146_19930)	*UM146_19275	**UM146_19940	*UM146_20125	—	—	—	—	—	—	*UM146_19935	—	*UM146_01330	UM146_20155	*UM146_19280	*UM146_19965	—	*UM146_01805	*UM146_14505	—	—	—	—	—	—	—	—	—	—	—	—	—	—	*UM146_14500	—	UM146_16110	—	*UM146_23805	**UM146_23800	**UM146_23795	—	—	—	—	—	—
Ent	Ecol_ETECH10407	FN649414	Escherichia coli ETEC H10407	*ETEC_4207	*ETEC_4105	**ETEC_4209	*ETEC_4268	—	—	—	—	—	—	*ETEC_4208	—	*ETEC_3280	ETEC_4274	*ETEC_4106	*ETEC_4210	—	*ETEC_3132	*ETEC_0629	—	—	—	—	—	—	—	—	—	—	—	—	—	—	*ETEC_0630	—	ETEC_0244	—	*ETEC_0195	**ETEC_0194	**ETEC_0193	—	—	—	—	—	—
Ent	Ecol_NRG857C	CP001855	Escherichia coli O83:H1 str. NRG 857C	*NRG857_19660	*NRG857_19000	**NRG857_19670	*NRG857_20005	—	—	—	—	—	—	*NRG857_19665	—	*NRG857_14915	NRG857_20035	*NRG857_19005	*NRG857_19695	—	*NRG857_14450	*NRG857_02725	—	—	—	—	—	—	—	—	—	—	—	—	—	—	*NRG857_02730	—	NRG857_01210	—	*NRG857_01020	**NRG857_01015	**NRG857_01010	—	—	—	—	—	—
Ent	Ecol_W	CP002185	Escherichia coli W	*ECW_m4295	*ECW_m4130	**ECW_m4297	*ECW_m4372	—	—	—	—	—	—	*ECW_m4296	—	*ECW_m3279	ECW_m4378	*ECW_m4131	*ECW_m4298	—	*ECW_m3200	*ECW_m0655	—	—	—	—	—	—	—	—	—	—	—	—	—	—	*ECW_m0656	—	ECW_m0239	—	*ECW_m0196	**ECW_m0195	**ECW_m0194	—	—	—	—	—	—
Ent	Efer_ATCC35469	CU928158	Escherichia fergusonii ATCC 35469	*EFER_3833	*EFER_3672	**EFER_3831	*EFER_4066	—	—	—	—	—	—	*EFER_3832	—	*EFER_2948	EFER_4072	*EFER_3671	*EFER_3821	—	*EFER_2881	*EFER_2494	—	—	—	—	—	—	—	—	—	—	—	—	—	—	*EFER_2493	—	EFER_0245	—	*EFER_0223	**EFER_0222	**EFER_0221	—	—	—	—	—	—
Ent	Sent_14028S	CP001363	Salmonella enterica subsp. enterica serovar Typhimurium str. 14028S	*STM14_4927	*STM14_4767	**STM14_4929	*STM14_5028	—	—	—	—	—	—	*STM14_4928	—	*STM14_3827	STM14_5035	*STM14_4769	*STM14_4935	—	*STM14_3733	*STM14_0701	—	—	—	—	—	—	—	—	—	—	—	—	—	—	*STM14_0702	—	STM14_0364	—	*STM14_0289	**STM14_0288	**STM14_0287	—	—	—	—	—	—
Ent	Sent_entericaserovarTyphimuriumD23580	FN424405	Salmonella enterica subsp. enterica serovar Typhimurium str. D23580	*STMMW_40641	*STMMW_39351	**STMMW_40661	*STMMW_41311	—	—	—	—	—	—	*STMMW_40651	—	*STMMW_31211	STMMW_41371	*STMMW_39361	*STMMW_40711	—	*STMMW_30511	*STMMW_06671	—	—	—	—	—	—	—	—	—	—	—	—	—	—	*STMMW_06681	—	STMMW_03191	—	*STMMW_02531	**STMMW_02521	**STMMW_02511	—	—	—	—	—	—
Ent	Sent_TyphimuriumT000240	AP011957	Salmonella enterica subsp. enterica serovar Typhimurium str. T000240	*STMDT12_C42470	*STMDT12_C41130	**STMDT12_C42490	*STMDT12_C43150	—	—	—	—	—	—	*STMDT12_C42480	—	*STMDT12_C32160	STMDT12_C43210	*STMDT12_C41140	*STMDT12_C42540	—	*STMDT12_C31430	*STMDT12_C06640	—	—	—	—	—	—	—	—	—	—	—	—	—	—	*STMDT12_C06650	—	STMDT12_C03080	—	*STMDT12_C02490	**STMDT12_C02480	**STMDT12_C02470	—	—	—	—	—	—
Ent	Sent_ParatyphiC_RKS4594	CP000857	Salmonella enterica subsp. enterica serovar Paratyphi C strain RKS4594	*SPC_4208	*SPC_4071	**SPC_4210	*SPC_4242	—	—	—	—	—	—	*SPC_4209	—	*SPC_3232	SPC_4248	*SPC_4072	*SPC_4215	—	*SPC_3155	*SPC_0614	—	—	—	—	—	—	—	—	—	—	—	—	—	—	*SPC_0615	—	SPC_0319	—	*SPC_0263	**SPC_0262	**SPC_0261	—	—	—	—	—	—
Ent	Sent_CHOLERAESUIS_SCB67	AE017220	Salmonella enterica subsp. enterica serovar Choleraesuis str. SC-B67	*SCH_3990	*SCH_3863	**SCH_3992	*SCH_4061	—	—	—	—	—	—	*SCH_3991	—	*SCH_3105	SCH_4067	*SCH_3864	*SCH_3997	—	*SCH_3030	*SCH_0633	—	—	—	—	—	—	—	—	—	—	—	—	—	—	*SCH_0634	—	SCH_0309	—	*SCH_0246	**SCH_0245	**SCH_0244	—	—	—	—	—	—
Ent	Sent_ParatyphiB_SPB7	CP000886	Salmonella enterica subsp. enterica serovar Paratyphi B str. SPB7	*SPAB_05080	*SPAB_04917	**SPAB_05082	*SPAB_05175	—	—	—	—	—	—	*SPAB_05081	—	*SPAB_03945	SPAB_05182	*SPAB_04918	*SPAB_05087	—	*SPAB_03853	*SPAB_02960	—	—	—	—	—	—	—	—	—	—	—	—	—	—	*SPAB_02959	—	SPAB_03294	—	*SPAB_00313	**SPAB_00312	**SPAB_00311	—	—	—	—	—	—
Ent	Sent_SL476	CP001120	Salmonella enterica subsp. enterica serovar Heidelberg str. SL476	*SeHA_C4433	*SeHA_C4290	**SeHA_C4435	*SeHA_C4515	—	—	—	—	—	—	*SeHA_C4434	—	*SeHA_C3409	SeHA_C4523	*SeHA_C4291	*SeHA_C4440	—	*SeHA_C3328	*SeHA_C0714	—	—	—	—	—	—	—	—	—	—	—	—	—	—	*SeHA_C0715	—	SeHA_C0349	—	*SeHA_C0285	**SeHA_C0284	**SeHA_C0283	—	—	—	—	—	—
Ent	Styp_LT2	AE006468	Salmonella enterica subsp. enterica serovar Typhimurium str. LT2	*STM4099	*STM3964	**STM4101	*STM4182	—	—	—	—	—	—	*STM4100	—	*STM3161	STM4188	*STM3965	*STM4105	—	*STM3090	*STM0602	—	—	—	—	—	—	—	—	—	—	—	—	—	—	*STM0603	—	STM0308	—	*STM0247	**STM0246	**STM0245	—	—	—	—	—	—
Ent	Sent_SL254	CP001113	Salmonella enterica subsp. enterica serovar Newport str. SL254	*SNSL254_A4430	*SNSL254_A4243	**SNSL254_A4432	*SNSL254_A4518	—	—	—	—	—	—	*SNSL254_A4431	—	*SNSL254_A3415	SNSL254_A4526	*SNSL254_A4244	*SNSL254_A4437	—	*SNSL254_A3336	*SNSL254_A0655	—	—	—	—	—	—	—	—	—	—	—	—	—	—	*SNSL254_A0656	—	SNSL254_A0347	—	*SNSL254_A0269	**SNSL254_A0268	**SNSL254_A0267	—	—	—	—	—	—
Ent	Sent_28791	AM933173	Salmonella enterica subsp. enterica serovar Gallinarum str. 287/91	*SG3321	*SG3487	**SG3319	*SG4042	—	—	—	—	—	—	*SG3320	—	*SG3058	SG4048	*SG3486	*SG3311	—	*SG2984	*SG0606	—	—	—	—	—	—	—	—	—	—	—	—	—	—	*SG0607	—	SG0319	—	*SG0251	**SG0250	**SG0249	—	—	—	—	—	—
Ent	Sent_P125109	AM933172	Salmonella enterica subsp. enterica serovar Enteritidis str. P125109	*SEN3889	*SEN3759	**SEN3891	*SEN3964	—	—	—	—	—	—	*SEN3890	—	*SEN3004	SEN3970	*SEN3760	*SEN3899	—	*SEN2933	*SEN0571	—	—	—	—	—	—	—	—	—	—	—	—	—	—	*SEN0572	—	SEN0291	—	*SEN0255	**SEN0254	**SEN0253	—	—	—	—	—	—
Ent	Sent_CT02021853	CP001144	Salmonella enterica subsp. enterica serovar Dublin str. CT_02021853	*SeD_A4500	*SeD_A4350	**SeD_A4502	*SeD_A4591	—	—	—	—	—	—	*SeD_A4501	—	*SeD_A3510	SeD_A4599	*SeD_A4351	*SeD_A4511	—	*SeD_A3433	*(SeD_A0699)	—	—	—	—	—	—	—	—	—	—	—	—	—	—	*SeD_A0700	—	SeD_A0338	—	*SeD_A0269	**SeD_A0268	**SeD_A0267	—	—	—	—	—	—
Ent	Sent_SL483	CP001138	Salmonella enterica subsp. enterica serovar Agona str. SL483	*SeAg_B4346	*SeAg_B4193	**SeAg_B4348	*SeAg_B4428	—	—	—	—	—	—	*SeAg_B4347	—	*SeAg_B3335	SeAg_B4435	*SeAg_B4194	*SeAg_B4353	—	*SeAg_B3252	*SeAg_B0641	—	—	—	—	—	—	—	—	—	—	—	—	—	—	*SeAg_B0642	—	SeAg_B0342	—	*SeAg_B0288	**SeAg_B0287	**SeAg_B0286	—	—	—	—	—	—
Ent	Sent_CVM19633	CP001127	Salmonella enterica subsp. enterica serovar Schwarzengrund str. CVM19633	*SeSA_A4316	*SeSA_A4171	**SeSA_A4318	*SeSA_A4393	—	—	—	—	—	—	*SeSA_A4317	—	*SeSA_A3344	SeSA_A4401	*SeSA_A4172	*SeSA_A4323	—	*SeSA_A3263	*SeSA_A0760	—	—	—	—	—	—	—	—	—	—	—	—	—	—	*SeSA_A0761	—	SeSA_A0357	—	*SeSA_A0274	**SeSA_A0273	**SeSA_A0272	—	—	—	—	—	—
Ent	Sent_AKU12601	FM200053	Salmonella enterica subsp. enterica serovar Paratyphi A str. AKU_12601	*SSPA3669	*SSPA3543	**SSPA3671	*SSPA3730	—	—	—	—	—	—	*SSPA3670	—	*SSPA2826	SSPA3735	*SSPA3544	*SSPA3677	—	*SSPA2752	*SSPA1982	—	—	—	—	—	—	—	—	—	—	—	—	—	—	*SSPA1981	—	SSPA2285	—	*SSPA0246	**SSPA0245	**SSPA0244	—	—	—	—	—	—
Ent	Sent_PARATYPIA_ATCC9150	CP000026	Salmonella enterica subsp. enterica serovar Paratyphi A str. ATCC 9150	*SPA3942	*SPA3805	**SPA3944	*SPA4020	—	—	—	—	—	—	*SPA3943	—	*SPA3029	SPA4026	*SPA3806	*SPA3951	—	*SPA2953	*SPA2132	—	—	—	—	—	—	—	—	—	—	—	—	—	—	*SPA2131	—	SPA2447	—	*SPA0254	**SPA0253	**SPA0252	—	—	—	—	—	—
Ent	Sent_CT18	AL513382	Salmonella enterica subsp. enterica serovar Typhi	*STY3770	*STY3595	**STY3768	*STY4400	—	—	—	—	—	—	*STY3769	—	*STY3333	STY4405	*STY3594	*STY3761	—	*STY3243	*STY0646	—	—	—	—	—	—	—	—	—	—	—	—	—	—	*STY0647	—	STY0353	—	*STY0274	**STY0273	**STY0272	—	—	—	—	—	—
Ent	Sent_TYPHI_TY2	AE014613	Salmonella enterica subsp. enterica serovar Typhi str. Ty2	*t3519	*t3333	**t3517	*t4110	—	—	—	—	—	—	*t3518	—	*t3081	t4115	*t3332	*t3511	—	*t3002	*t2266	—	—	—	—	—	—	—	—	—	—	—	—	—	—	*t2265	—	t2542	—	*t0250	**t0249	**t0248	—	—	—	—	—	—
Ent	Sent_RSK2980	CP000880	Salmonella enterica subsp. arizonae serovar 62:z4,z23:--	*SARI_03557	*SARI_03693	**SARI_03555	*SARI_03474	—	—	—	—	—	—	*SARI_03556	—	*SARI_04464	SARI_03468	*SARI_03692	*SARI_03551	—	*SARI_04556	*SARI_02334	—	—	—	—	—	—	—	—	—	—	—	—	—	—	*SARI_02333	—	SARI_02702	—	*SARI_02754	**SARI_02755	**SARI_02756	—	—	—	—	—	—
Ent	Ckos_BAA895	CP000822	Citrobacter koseri ATCC BAA-895	*CKO_03057	*CKO_00170	**CKO_03054	*CKO_03907	—	—	—	—	—	—	*CKO_03055	—	*CKO_04402	CKO_03902	*CKO_00171	*CKO_03051	—	*CKO_04317	*CKO_02560	—	—	*CKO_03981	**CKO_03980	**CKO_03979	—	CKO_03976	—	*CKO_03975	*CKO_03974	—	**CKO_03973	**CKO_03972	*CKO_03971	*CKO_02559	—	CKO_02966	—	*CKO_03166	**CKO_03167	**CKO_03168	—	—	—	—	CKO_01704	CKO_01703
Ent	Crod_ICC168	FN543502	Citrobacter rodentium ICC168	*ROD_38061	*ROD_39261	**ROD_38031	*ROD_37441	—	—	—	—	—	—	*ROD_38041	—	*ROD_35561	ROD_37381	*ROD_39251	*ROD_38011	—	*ROD_50471	—	—	—	—	—	—	—	—	—	—	—	—	—	—	—	—	—	ROD_02211	—	*ROD_02091	**ROD_02081	**ROD_02071	—	—	—	—	ROD_13761	ROD_13771
Ent	Ente_638	CP000653	Enterobacter sp. 638	*Ent638_4036	*Ent638_3968	**Ent638_4034	*Ent638_0217	—	—	—	—	—	—	*Ent638_4035	—	*Ent638_3418	Ent638_0222	*Ent638_3967	*Ent638_4033	—	*Ent638_3346	*Ent638_1134	—	—	*Ent638_1135	**Ent638_1136	**Ent638_1137	—	Ent638_1138	—	*Ent638_1139	*Ent638_1140	—	**Ent638_1141	**Ent638_1142	*Ent638_1143	*Ent638_1144	—	Ent638_0757	—	*Ent638_0737	**Ent638_0736	**Ent638_0735	—	—	—	—	Ent638_1771	Ent638_1772
Ent	Eclo_ATCC13047	CP001918	Enterobacter cloacae subsp. cloacae ATCC 13047	*ECL_05040	*ECL_04967	**ECL_05038	*ECL_00265	—	—	—	—	—	—	*ECL_05039	—	*ECL_04330	ECL_00270	*ECL_04966	*ECL_05037	—	*ECL_04271	*ECL_03097	—	—	*ECL_03096	**ECL_03095	**ECL_03094	—	**ECL_03093	—	*ECL_03091	*ECL_03090	—	**ECL_03088	**ECL_03087	*ECL_03086	*ECL_03085	—	ECL_01052	—	*ECL_01003	**ECL_01002	**ECL_01001	—	—	—	—	*ECL_02359	**ECL_02358
Ent	Eclo_SCF1	CP002272	Enterobacter cloacae SCF1	*Entcl_4337	*Entcl_4208	**Entcl_4334	*Entcl_4152	—	—	—	—	—	—	*Entcl_4335	—	*Entcl_0742	Entcl_4147	*Entcl_4207	*Entcl_4326	—	*Entcl_0814	—	—	—	—	—	—	—	—	—	*Entcl_3193	*Entcl_3192	—	**Entcl_3189	**Entcl_3188	*Entcl_3187	*Entcl_3186	—	Entcl_3509	—	*Entcl_3536	**Entcl_3537	**Entcl_3538	—	—	—	—	*Entcl_0643	**Entcl_0644
Ent	Kpne_ATCC700721	CP000647	Klebsiella pneumoniae subsp. pneumoniae MGH 78578	*KPN_04232	*KPN_04324	**KPN_04234	*KPN_04394	—	—	—	—	—	—	*KPN_04233	—	*KPN_03428	KPN_04399	*KPN_04325	*KPN_04239	—	*KPN_03375	*KPN_00621	—	—	*KPN_00622	**KPN_00623	**KPN_00624	—	KPN_00625	—	*KPN_00626	*KPN_00627	—	**KPN_00643	*KPN_00644	*KPN_00634	*KPN_00645	—	KPN_00234	—	*KPN_00213	**KPN_00212	**KPN_00211	—	KPN_01654	KPN_01653	KPN_01652	—	—
Ent	Kpne_NTUHK2044	AP006725	Klebsiella pneumoniae NTUH-K2044	*KP1_0094	*KP1_0185	**KP1_0096	*KP1_0251	—	—	—	—	—	—	*KP1_0095	—	*KP1_4707	KP1_0257	*KP1_0187	*KP1_0102	—	*KP1_4650	*KP1_1568	—	—	*KP1_1570	**KP1_1571	**KP1_1573	—	KP1_1574	—	*KP1_1575	*KP1_1577	—	**KP1_1594	*KP1_1595	*KP1_1585	*KP1_1596	—	KP1_1077	—	*KP1_1059	**KP1_1057	**KP1_1056	—	KP1_2699	KP1_2698	KP1_2697	—	—
Ent	Kpne_342	CP000964	Klebsiella pneumoniae 342	*KPK_5447	*KPK_5354i	**KPK_5445	*KPK_5280	—	—	—	—	—	—	*KPK_5446	—	*KPK_0693	KPK_5275	*KPK_5354	*KPK_5441	—	*KPK_0734	*KPK_3955	—	—	*KPK_3954	**KPK_3953	**KPK_3952	—	KPK_3951	—	*KPK_3950	*KPK_3949	—	**KPK_3931	*KPK_3930	*KPK_3941	*KPK_3929	—	KPK_4498	—	*KPK_4521	**KPK_4522	**KPK_4523	—	KPK_2721	KPK_2722	KPK_2723	—	—
Ent	Kvar_At22	CP001891	Klebsiella variicola At-22	*Kvar_4986	*Kvar_4908	**Kvar_4984	*Kvar_4852	—	—	—	—	—	—	*Kvar_4985	—	*Kvar_0667	Kvar_4847	*Kvar_4907	*Kvar_4981	—	*Kvar_0706	*Kvar_3747	—	—	*Kvar_3746	**Kvar_3745	**Kvar_3744	—	Kvar_3743	—	*Kvar_3742	*Kvar_3741	—	**Kvar_3724	*Kvar_3723	*Kvar_3733	*Kvar_3722	—	Kvar_4153	—	*Kvar_4168	**Kvar_4169	**Kvar_4170	—	Kvar_2675	Kvar_2676	Kvar_2677	—	—
Ent	Esak_BAA894	CP000783	Cronobacter sakazakii ATCC BAA-894	*ESA_03823	*ESA_03732	**ESA_03821	*ESA_00052	—	—	—	—	—	—	*ESA_03822	—	*(ESA_00274)	ESA_00058	*ESA_03731	*ESA_03820	—	*ESA_00400	*ESA_00806	—	—	*ESA_00807	**ESA_00808	**ESA_00809	—	**ESA_00810	—	*ESA_00811	*ESA_00812	—	**ESA_02726	**ESA_02725	*ESA_02724	*ESA_02723	—	ESA_03122	—	*ESA_03139	**ESA_03140	**ESA_03141	—	ESA_02817	ESA_02818	ESA_02819	ESA_02972	ESA_02971
Ent	Ctur	FN543093	Cronobacter turicensis z3032	*Ctu_01790	*Ctu_02590	**Ctu_01810	*Ctu_38050	—	—	—	—	—	—	*Ctu_01800	—	*Ctu_35990	Ctu_38000	*Ctu_02600	*Ctu_01820	—	*Ctu_34770	*Ctu_30370	—	—	*Ctu_30360	**Ctu_30350	**Ctu_30340	—	**Ctu_30330	—	*Ctu_30320	*(Ctu_30310;Ctu_30300)	—	**Ctu_12360	**Ctu_12370	*Ctu_12380	*Ctu_12390	—	Ctu_08400	—	*Ctu_08290	**Ctu_08280	**Ctu_08270	—	Ctu_10610	Ctu_10600	Ctu_10590	Ctu_09040	Ctu_09050
Ent	Pana_LMG20103	CP001875	Pantoea ananatis LMG 20103	*PANA_3850	*PANA_0185	**PANA_3848	*PANA_0232	—	—	—	—	—	—	*PANA_3849	—	PANA_3352	PANA_0241	*PANA_0186	*PANA_3847	—	*PANA_3210	—	—	—	*PANA_0883	**PANA_0882	**PANA_0881	—	—	—	*PANA_0875	*PANA_0874	—	**PANA_0873	**PANA_0872	*PANA_0871	*PANA_0870	—	**PANA_0869	—	*PANA_0822	**PANA_0821	**PANA_0820	—	—	—	—	—	—
Ent	Pant_At9b	CP002433	Pantoea sp. At-9b	*Pat9b_3860	*Pat9b_0176	**Pat9b_3858	*Pat9b_0227	—	—	—	Pat9b_1576	—	—	*Pat9b_3859	—	Pat9b_3362	Pat9b_0232	*Pat9b_0177	*Pat9b_3857	—	Pat9b_3215	—	—	Pat9b_3289	*Pat9b_0822	**Pat9b_0821	**Pat9b_0820	Pat9b_3290	—	Pat9b_3291	*Pat9b_0813	*Pat9b_0812	—	**Pat9b_0811	**Pat9b_0810	*Pat9b_0809	*Pat9b_0808	—	**Pat9b_0807	—	*Pat9b_0779	**Pat9b_0778	**Pat9b_0777	—	Pat9b_0557	—	—	—	—
Ent	Pvag_C91	CP002206	Pantoea vagans C9-1	*Pvag_3140	*Pvag_3424	**Pvag_3138	*Pvag_3487	—	—	—	—	—	—	*Pvag_3139	—	Pvag_2634	Pvag_3492	*Pvag_3425	*Pvag_3137	—	*Pvag_2553	—	—	—	*Pvag_0276	**Pvag_0275	**Pvag_0274	—	—	—	*Pvag_0268	*Pvag_0267	—	**Pvag_0266	**Pvag_0265	*Pvag_0264	*Pvag_0263	—	**Pvag_0262	—	*Pvag_0230	**Pvag_0229	**Pvag_0228	—	Pvag_pPag30200	Pvag_pPag30201	Pvag_pPag30202	—	—
Ent	Etas_ET199	CU468135	Erwinia tasmaniensis	*ETA_01260	*ETA_02300	**ETA_01280	*ETA_31200	—	—	—	—	—	—	*ETA_01270	—	ETA_04490	—	*ETA_02310	*ETA_01290	—	*ETA_28260	—	—	—	*ETA_34280	**ETA_34270	**ETA_34260	—	—	—	*ETA_26050	*ETA_26060	—	**ETA_26070	**ETA_26080	*ETA_26090	ETA_26110	—	ETA_26120	—	*ETA_09200	**ETA_09190	**ETA_09180	—	—	—	—	—	—
Ent	Eamy	FN434113	Erwinia amylovora	*EAMY_0137	*EAMY_0207	**EAMY_0139	*EAMY_3342	—	—	—	—	—	—	*EAMY_0138	—	EAMY_0468	—	*EAMY_0208	*EAMY_0141	—	*EAMY_0603	—	—	—	*EAMY_3649	**EAMY_3648	**EAMY_3647	—	—	—	*EAMY_0877	*EAMY_0876	—	**EAMY_0875	**EAMY_0874	*EAMY_0873	EAMY_0870	—	EAMY_0869	—	*EAMY_2728	**EAMY_2729	**EAMY_2730	—	—	—	—	—	—
Ent	Eamy_ATCC49946	FN666575	Erwinia amylovora ATCC 49946	*EAM_0132	*EAM_0197	**EAM_0134	*EAM_0250	—	—	—	—	—	—	*EAM_0133	—	EAM_2957	—	*EAM_0198	*EAM_0135	—	*EAM_2826	—	—	—	*EAM_3425	**EAM_3424	**EAM_3423	—	—	—	*EAM_0889	*EAM_0888	—	**EAM_0887	**EAM_0886	*EAM_0885	EAM_0882	—	EAM_0881	—	*EAM_0849	**EAM_0848	**EAM_0847	—	—	—	—	—	—
Ent	Epyr	FP236842	Erwinia pyrifoliae	*EpC_01490	*EpC_02170	**EpC_01510	*EpC_33350	—	—	—	—	—	—	*EpC_01500	—	EpC_31400	—	*EpC_02180	*EpC_01520	—	*EpC_29760	—	—	—	*EpC_36420	**EpC_36410	**EpC_36400	—	—	—	*EpC_27270	*EpC_27280	—	**EpC_27290	**EpC_27300	*EpC_27310	EpC_27350	—	EpC_27360	—	*EpC_08990	**EpC_08980	**EpC_08970	—	—	—	—	EpC_pEp360040	EpC_pEp360050
Ent	Epyr_DSM12163	FN392235	Erwinia pyrifoliae DSM 12163	*EPYR_00158	*EPYR_00227	**EPYR_00160	*EPYR_03595	—	—	—	—	—	—	*EPYR_00159	—	EPYR_03392	—	*EPYR_00228	*EPYR_00162	—	*EPYR_03215	—	—	—	*EPYR_03925	**EPYR_03924	**EPYR_03923	—	—	—	*EPYR_02964	*EPYR_02965	—	**EPYR_02966	**EPYR_02967	*EPYR_02968	EPYR_02972	—	EPYR_02973	—	*EPYR_00950	**EPYR_00949	**EPYR_00948	—	—	—	—	EPYR_04013	EPYR_04012;EPYR_04011
Ent	Erwi_Ejp617	CP002124	Erwinia sp. Ejp617	*EJP617_13140	*EJP617_14150	**EJP617_13160	*EJP617_08250	—	—	—	—	—	—	*EJP617_13150	—	EJP617_16360	—	*EJP617_14160	*EJP617_13180	—	*EJP617_17610	—	—	—	*EJP617_11160	**EJP617_11150	**EJP617_11140	—	—	—	*EJP617_20070	*EJP617_20060	—	**EJP617_20050	**EJP617_20040	*EJP617_20030	EJP617_20000	—	EJP617_19990	—	*EJP617_01890	**EJP617_01900	**EJP617_01910	—	—	—	—	EJP617_A060	EJP617_A050;EJP617_A040
Ent	Ypes_KIM	AE009952	Yersinia pestis KIM	*y0301	*y0441	**y0303	*y0013	—	—	—	—	—	—	*(y0302)	—	y3496	y0020	*y0442	*y0304	—	*y3314	y2613	—	—	(y2614)	y2615	y2651	—	y2652	—	—	—	—	—	—	—	—	—	—	—	*y3104	**y3105	y3106	—	y2867	y2866	y2865	—	—
Ent	Ypes_MEDIAEVAILS91001	AE017042	Yersinia pestis biovar Microtus str. 91001	*YP_0116	*YP_3260	**YP_0118	*YP_3089	—	—	—	—	—	—	*YP_0117	—	YP_2996	YP_3084	*YP_3261	*YP_0119	—	*YP_3512	YP_1444	—	—	(YP_1443)	YP_1442	YP_1407	—	YP_1406	—	—	—	—	—	—	—	—	—	—	—	*YP_2776	**YP_2777	YP_2778	—	YP_1275	YP_1274	YP_1273	—	—
Ent	Ypes_Z176003	CP001593	Yersinia pestis Z176003	*YPZ3_0097	*YPZ3_3346	**YPZ3_0099	*YPZ3_3289	—	—	—	—	—	—	*(YPZ3_0098)	—	YPZ3_0637	YPZ3_3283	*YPZ3_3345	*YPZ3_0100	—	*YPZ3_0796	YPZ3_1420	—	—	(YPZ3_1419;YPZ3_1418)	YPZ3_1417	YPZ3_1384	—	YPZ3_1383	—	—	—	—	—	—	—	—	—	—	—	*YPZ3_0979	**YPZ3_0978	YPZ3_0977	—	YPZ3_1205	YPZ3_1206	YPZ3_1207	—	—
Ent	Ypes_D182038	CP001589	Yersinia pestis D182038	*YPD8_0100	*YPD8_3338	**YPD8_0102	*YPD8_3280	—	—	—	—	—	—	*(YPD8_0101)	—	YPD8_0591	YPD8_3274	*YPD8_3337	*YPD8_0103	—	*YPD8_0748	YPD8_1561	—	—	(YPD8_1562;YPD8_1563)	YPD8_1564	YPD8_1598	—	YPD8_1599	—	—	—	—	—	—	—	—	—	—	—	*YPD8_1240	**YPD8_1239	YPD8_1238	—	YPD8_0978	YPD8_0977	YPD8_0976	—	—
Ent	Ypes_NEPAL516	CP000305	Yersinia pestis Nepal516	*YPN_3741	*YPN_0175	**YPN_3738	*YPN_0012	—	—	—	—	—	—	*(YPN_3740;YPN_3739)	—	YPN_0538	YPN_0018	*YPN_0176	*YPN_3737	—	*YPN_3127	YPN_2424	—	—	(YPN_2425;YPN_2426)	YPN_2427	YPN_2461	—	YPN_2462	—	—	—	—	—	—	—	—	—	—	—	*YPN_2926	**YPN_2927	YPN_2928	—	YPN_2662	YPN_2661	YPN_2660	—	—
Ent	Ypes_CO92	AL590842	Yersinia pestis CO92	*YPO0114	*YPO3789	**YPO0116	*YPO3727	—	—	—	—	—	—	*(YPO0115)	—	YPO0681	YPO3722	*YPO3788	*YPO0117	—	*YPO0931	YPO1556	—	—	(YPO1554)	YPO1553	YPO1517	—	YPO1516	—	—	—	—	—	—	—	—	—	—	—	*YPO1073	**YPO1072	YPO1071	—	YPO1317	YPO1318	YPO1319	—	—
Ent	Ypes_ANTIQUA	CP000308	Yersinia pestis Antiqua	*YPA_0262	*YPA_0235	**YPA_0265	*YPA_0015	—	—	—	—	—	—	*(YPA_0263;YPA_0264)	—	YPA_3111	YPA_0021	*YPA_0236	*YPA_0266	—	*YPA_0335	YPA_0851	—	—	(YPA_0850;YPA_0849)	YPA_0848	YPA_0812	—	YPA_0811	—	—	—	—	—	—	—	—	—	—	—	*YPA_0550	**YPA_0549	YPA_0548	—	YPA_1034	YPA_1035	YPA_1036	—	—
Ent	Ypes_D106004	CP001585	Yersinia pestis D106004	*YPD4_0098	*YPD4_3337	**YPD4_0100	*YPD4_3281	—	—	—	—	—	—	*(YPD4_0099)	—	YPD4_0591	YPD4_3275	*YPD4_3336	*YPD4_0101	—	*YPD4_0753	YPD4_1386	—	—	(YPD4_1385;YPD4_1384)	YPD4_1383	YPD4_1350	—	YPD4_1349	—	—	—	—	—	—	—	—	—	—	—	*YPD4_0938	YPD4_0937	YPD4_0936	—	YPD4_1167	YPD4_1168	YPD4_1169	—	—
Ent	Ypes_Angola	CP000901	Yersinia pestis Angola	*YpAngola_A3808	*YpAngola_A3649	**YpAngola_A3806	*YpAngola_A0637	—	—	—	—	—	—	*YpAngola_A3807	—	YpAngola_A0269	YpAngola_A3923	*YpAngola_A3648	*YpAngola_A3805	—	*YpAngola_A3347	YpAngola_A3080	—	—	(YpAngola_A3079)	YpAngola_A3078	YpAngola_A3029	—	YpAngola_A3028	—	*YpAngola_A3327	*YpAngola_A3328	—	YpAngola_A3329	**YpAngola_A3330	*YpAngola_A3331	*YpAngola_A3332	—	**YpAngola_A3333	—	*YpAngola_A3405	**YpAngola_A3406	YpAngola_A3407	—	YpAngola_A1546	YpAngola_A1547	YpAngola_A1548	—	—
Ent	Ypes_PESTOIDESF	CP000668	Yersinia pestis Pestoides F	*YPDSF_3793	*YPDSF_3406	**YPDSF_3791	*YPDSF_0171	—	—	—	—	—	—	*YPDSF_3792	—	YPDSF_0465	YPDSF_0177	*YPDSF_3405	*YPDSF_3790	—	*YPDSF_0585	YPDSF_1420	—	—	(YPDSF_1421;YPDSF_1422;YPDSF_1423)	YPDSF_1424	YPDSF_1457	—	YPDSF_1458	—	*YPDSF_2878	*YPDSF_2879	—	YPDSF_2880	**YPDSF_2881	*YPDSF_2882	*YPDSF_2883	—	**YPDSF_2884	—	*YPDSF_1638	**YPDSF_1639	YPDSF_1640	—	YPDSF_2379	YPDSF_2378	YPDSF_2377	—	—
Ent	Ypse_YPIII	CP000950	Yersinia pseudotuberculosis YPIII	*YPK_4096	*YPK_3953	**YPK_4094	*YPK_0363	—	—	—	—	—	—	*YPK_4095	—	YPK_0671	YPK_0368	*YPK_3952	*YPK_4093	—	*YPK_0843	YPK_2519	—	—	YPK_2520	YPK_2521	YPK_2556	—	YPK_2557	—	*YPK_3317	*YPK_3318	—	YPK_3319	**YPK_3320	*YPK_3321	*YPK_3322	—	**YPK_3323	—	*YPK_1096	**YPK_1095	YPK_1094	—	YPK_2743	YPK_2742	YPK_2741	—	—
Ent	Ypse_IP31758	CP000720	Yersinia pseudotuberculosis IP 31758	*YpsIP31758_0120	*YpsIP31758_0262	**YpsIP31758_0122	*YpsIP31758_0292	—	—	—	—	—	—	*YpsIP31758_0121	—	YpsIP31758_0590	YpsIP31758_0298	*YpsIP31758_0264	*YpsIP31758_0123	—	*YpsIP31758_0841	YpsIP31758_2422	—	—	YpsIP31758_2423	YpsIP31758_2424	YpsIP31758_2457	—	YpsIP31758_2458	—	*YpsIP31758_3178	*YpsIP31758_3179	—	YpsIP31758_3180	**YpsIP31758_3181	*YpsIP31758_3182	*YpsIP31758_3183	—	**YpsIP31758_3184	—	*YpsIP31758_1043	**YpsIP31758_1042	YpsIP31758_1041	—	YpsIP31758_2662	YpsIP31758_2661	YpsIP31758_2660	—	—
Ent	Ypse_IP32953	BX936398	Yersinia pseudotuberculosis IP 32953	*YPTB0104	*YPTB0247	**YPTB0106	*YPTB3658	—	—	—	—	—	—	*YPTB0105	—	YPTB3384	YPTB3653	*YPTB0248	*YPTB0107	—	*YPTB3203	YPTB1567	—	—	YPTB1566	YPTB1565	YPTB1532	—	YPTB1531	—	*YPTB0878	*YPTB0877	—	YPTB0876	**YPTB0875	*YPTB0874	*YPTB0873	—	**YPTB0872	—	*YPTB2973	**YPTB2974	YPTB2975	—	YPTB1348	YPTB1349	YPTB1350	—	—
Ent	Ypse_PB1	CP001048	Yersinia pseudotuberculosis PB1/+	*YPTS_0107	*YPTS_0263	**YPTS_0109	*YPTS_3844	—	—	—	—	—	—	*YPTS_0108	—	YPTS_3524	YPTS_3839	*YPTS_0264	*YPTS_0110	—	*YPTS_3335	YPTS_1678	—	—	YPTS_1677	YPTS_1676	YPTS_1642	—	YPTS_1641	—	*YPTS_0919	*YPTS_0918	—	YPTS_0917	**YPTS_0916	*YPTS_0915	*YPTS_0914	—	**YPTS_0913	—	*YPTS_3093	**YPTS_3094	YPTS_3095	—	YPTS_1445	YPTS_1446	YPTS_1447	—	—
Ent	Yent_8081	AM286415	Yersinia enterocolitica subsp. enterocolitica 8081	*YE0110	*YE0248	**YE0112	*YE3882	—	—	—	—	—	(YE1737)	*YE0111	—	YE3647	YE3875	*YE0249	*YE0114	—	*YE3421	YE2761	—	—	YE2762	YE2763	*YE2787	—	YE2788	—	*YE3228	*YE3230	—	**YE3231	**YE3232	*YE3233	*YE3234	—	**YE3235	—	*YE3253	**YE3254	YE3255	—	YE1466	YE1467	YE1468	—	—
Ent	Spro_568	CP000826	Serratia proteamaculans 568	*Spro_4787	*Spro_0241	**Spro_4785	*Spro_4504	—	—	—	—	—	—	*Spro_4786	—	*Spro_4212	Spro_4490	*Spro_0242	*Spro_4784	—	*Spro_3974	—	—	Spro_2371	*Spro_3218	**Spro_3219	—	Spro_2370	—	Spro_2369	*Spro_0946	*Spro_0945	—	**Spro_0944	**Spro_0943	*Spro_0942	*Spro_0941	—	**Spro_0940	—	*Spro_3753	**Spro_3754	Spro_3755	—	—	—	—	Spro_1397	Spro_1396
Ent	Dzea_Ech1591	CP001655	Dickeya zeae Ech1591	*Dd1591_0119	*Dd1591_3935	**Dd1591_0121	*Dd1591_0364	—	—	—	—	—	Dd1591_1056	*Dd1591_0120	—	Dd1591_3762	Dd1591_0369	*Dd1591_3934	*Dd1591_0125	—	*Dd1591_0506	Dd1591_2414	—	—	Dd1591_2415	Dd1591_2416	*Dd1591_2876	—	**Dd1591_2877	—	*Dd1591_0889	*Dd1591_0888	—	**Dd1591_0887	**Dd1591_0886	*Dd1591_0885	*Dd1591_0884	—	**Dd1591_0883	—	*Dd1591_0847	**Dd1591_0846	Dd1591_0845	—	Dd1591_2631	Dd1591_2630	Dd1591_2629	—	—
Ent	Ddad_Ech703	CP001654	Dickeya dadantii Ech703	*Dd703_3792	*Dd703_0184	**Dd703_3790	*Dd703_0449	—	—	—	—	—	Dd703_2797	*Dd703_3791	—	Dd703_3599	*Dd703_0454	*Dd703_0185	*Dd703_3789	—	*Dd703_0549	Dd703_2314	—	—	Dd703_2315	Dd703_2316	*Dd703_1193	—	Dd703_1192	—	*Dd703_0922	*Dd703_0921	—	**Dd703_0920	**Dd703_0919	*Dd703_0918	*Dd703_0917	—	**Dd703_0916	—	*Dd703_0878	**Dd703_0877	Dd703_0876	—	Dd703_1341	Dd703_1342	Dd703_1343	—	—
Ent	Ddad_Ech586	CP001836	Dickeya dadantii Ech586	*Dd586_3934	*Dd586_0175	**Dd586_3932	*Dd586_3695	—	—	—	—	—	Dd586_3118	*Dd586_3933	—	Dd586_0339	Dd586_3690	*Dd586_0176	*Dd586_3931	—	*Dd586_3629	Dd586_2350	—	—	Dd586_2351	Dd586_2352	*Dd586_1226	—	**Dd586_1225	—	*Dd586_3254	*Dd586_3255	—	**Dd586_3256	**Dd586_3257	*Dd586_3258	*Dd586_3259	—	**Dd586_3260	—	*Dd586_3296	**Dd586_3297	Dd586_3298	—	Dd586_2542	Dd586_2541	Dd586_2540	—	—
Ent	Ddad_3937	CP002038	Dickeya dadantii 3937	*Dda3937_03887	*Dda3937_02052	**Dda3937_03889	*Dda3937_02126	—	—	—	—	—	—	*Dda3937_03888	—	Dda3937_01261	Dda3937_02131	*Dda3937_02053	*Dda3937_03890	—	*Dda3937_00420	Dda3937_04555	—	—	Dda3937_03610	Dda3937_03611	*Dda3937_03937	—	**Dda3937_03938	—	*Dda3937_00925	*Dda3937_00924	—	**Dda3937_00923	**Dda3937_00922	*Dda3937_00921	*Dda3937_00920	—	**Dda3937_00919	—	*Dda3937_03917	**Dda3937_03916	Dda3937_03915	—	Dda3937_03010	Dda3937_03009	Dda3937_03008	—	—
Ent	Pwas_WPP163	CP001790	Pectobacterium wasabiae WPP163	*Pecwa_0188	*Pecwa_4357	**Pecwa_0190	*Pecwa_3959	—	—	—	—	—	Pecwa_0929	*Pecwa_0189	—	Pecwa_0384	Pecwa_3951	*Pecwa_4356	*Pecwa_0191	—	*Pecwa_3905	Pecwa_1934	—	—	Pecwa_1933	Pecwa_1932	*Pecwa_3048	—	**Pecwa_3049	—	*Pecwa_3446	*Pecwa_3447	—	**Pecwa_3455	**Pecwa_3456	*Pecwa_3457	*Pecwa_3458	—	**Pecwa_3459	—	*Pecwa_3499	**Pecwa_3500	Pecwa_3501	—	—	—	—	Pecwa_0857	Pecwa_0858
Ent	Pcar_carotovorumPC1	CP001657	Pectobacterium carotovorum subsp. carotovorum PC1	*PC1_0176	*PC1_4074	**PC1_0178	*PC1_3780	—	—	—	—	—	PC1_0694	*PC1_0177	—	PC1_0341	PC1_3775	*PC1_4073	*PC1_0185	—	*PC1_3707	PC1_1663	—	—	PC1_1662	PC1_1661	*PC1_1283	—	**PC1_1282	—	*PC1_3299	*PC1_3300	—	**PC1_3301	**PC1_3302	*PC1_3303	*PC1_3304	—	**PC1_3305	—	*PC1_3342	**PC1_3343	PC1_3344	—	—	—	—	—	—
Ent	Ecar_SCRI1043	BX950851	Pectobacterium atrosepticum SCRI1043	*ECA4253	*ECA0180	**ECA4251	*ECA3992	—	—	—	—	—	ECA0820	*ECA4252	—	ECA0354	ECA3987	*ECA0181	*ECA4244	—	*ECA3920	ECA2718	—	—	ECA2719	ECA2720	*ECA1405	—	**ECA1404	—	*ECA3476	*ECA3477	—	**ECA3485	**ECA3486	*ECA3487	*ECA3488	—	**ECA3489	—	*ECA3524	**ECA3525	ECA3526	—	—	—	—	—	—
Ent	Sglo_MORSITANS	AP008232	Sodalis glossinidius str. 'morsitans'	*SG2164	*SG0091	**(SG2162i)	*SG2152	—	—	—	—	—	—	*SG2163	—	SG0280	(SG2150k)	*SG0092	*SG2162	—	*SG2019	—	—	—	—	—	—	—	—	—	*(SG0273j)	*(SG0273i)	—	**SG0273	**(SG0272i)	*SG0272	*(SG0594i)	—	**SG0594	—	*SG1915	**SG1916	SG1917	—	—	—	—	—	—
Ent	Eict_93146	CP001600	Edwardsiella ictaluri 93-146	*NT01EI_3804	*NT01EI_0131i	**NT01EI_3806	NT01EI_3543	—	—	—	—	—	—	*NT01EI_3805	—	—	NT01EI_0206	*NT01EI_0132	*NT01EI_3851	—	*NT01EI_3376	—	—	—	—	—	—	—	—	—	—	—	—	—	—	—	—	—	—	—	*NT01EI_0632	**NT01EI_0631	NT01EI_0630	—	—	—	—	—	—
Ent	Etar_EIB202	CP001135	Edwardsiella tarda EIB202	*ETAE_3431	*ETAE_0141i	**ETAE_3429	*ETAE_3190	—	—	—	—	—	—	*ETAE_3430	—	—	ETAE_0200	*ETAE_0142	*ETAE_3485	—	*ETAE_2964	—	—	—	—	—	—	—	—	—	—	—	—	—	—	—	—	—	—	—	*ETAE_0553	**ETAE_0552	ETAE_0551	—	—	—	—	—	—
Ent	Etar_FL660	CP002154	Edwardsiella tarda FL6-60	*ETAF_3093	*ETAF_0114	**ETAF_3091	*ETAF_2878	—	—	—	—	—	—	*ETAF_3092	—	—	ETAF_0172	*ETAF_0115	*ETAF_3147	—	*ETAF_2694	—	—	—	—	—	—	—	—	—	—	—	—	—	—	—	—	—	—	—	*ETAF_0503	**ETAF_0502	ETAF_0501	—	—	—	—	—	—
Ent	Pasy_ATCC43949	FM162591	Photorhabdus asymbiotica	*PAU_04245	*PAU_03892	**PAU_04243	*PAU_00409	—	—	—	—	—	PAU_01242	*PAU_04244	—	PAU_03516	—	*PAU_03891	*PAU_04242	—	*PAU_01087	—	—	—	—	—	—	—	—	—	—	—	—	—	—	—	—	—	—	—	*PAU_00669	**PAU_00668	PAU_00667	—	—	—	—	—	—
Ent	Plum_TTO1	BX470251	Photorhabdus luminescens subsp. laumondii TTO1	*plu4757	*plu4421	**plu4755	*plu4397	—	—	—	—	—	plu3517	*plu4756	—	plu3942	—	*plu4420	*plu4754	—	*plu3683	—	—	—	—	—	—	—	—	—	—	—	—	—	—	—	—	—	—	—	*plu0697	**plu0696	plu0695	—	—	—	—	—	—
Ent	Pmir_HI4320	AM942759	Proteus mirabilis	*PMI3222	*PMI3528	**PMI3224	*PMI2765	—	—	—	—	—	PMI2726	*PMI3223	—	PMI0028	PMI2758	*PMI3529	*PMI2932	—	*PMI2095	—	—	—	—	—	—	—	—	—	—	—	—	—	—	—	—	—	—	—	*PMI2259	**PMI2260	PMI2261	—	—	—	—	—	—
Ent	Xbov_SS2004	FN667741	Xenorhabdus bovienii SS-2004	*XBJ1_4278	*XBJ1_0498	**XBJ1_4276	*XBJ1_4010	—	—	—	—	—	XBJ1_0485	*XBJ1_4277	—	XBJ1_1716	—	*XBJ1_0499	*XBJ1_4273	—	XBJ1_3643	—	—	—	—	—	—	—	—	—	—	—	—	—	—	—	—	—	XBJ1_2948	—	*XBJ1_0615	**XBJ1_0614	**XBJ1_0613	—	—	—	—	—	—
Ent	Xnem_ATCC19061	FN667742	Xenorhabdus nematophila ATCC 19061	*XNC1_0225	*XNC1_3893	**XNC1_0228	*XNC1_3973	—	—	—	—	—	XNC1_3737	*XNC1_0227	—	XNC1_3762	—	*XNC1_3892	*XNC1_0264	—	XNC1_1024	—	—	—	—	—	—	—	—	—	—	—	—	—	—	—	—	—	—	—	*XNC1_3979	**XNC1_3980	XNC1_3981	—	—	—	—	—	—
Sym	Cham_defensa5AT	CP001277	Candidatus Hamiltonella defensa 5AT (Acyrthosiphon pisum)	HDEF_1630	—	—	—	—	—	—	—	—	—	—	—	—	—	—	—	—	HDEF_0506	—	—	—	—	—	—	—	—	—	—	—	—	—	—	—	—	—	—	—	*HDEF_0387	**HDEF_0388	HDEF_0389	—	—	—	—	—	—
Sym	Bcic_HC	CP000238	Baumannia cicadellinicola str. Hc (Homalodisca coagulata)	(BCI_0164)	*BCI_0016	—	BCI_0019	—	—	—	—	—	—	BCI_0163	—	BCI_0540	—	*BCI_0017	BCI_0162	—	BCI_0015	—	—	—	—	—	—	—	—	—	—	—	—	—	—	—	—	—	—	—	—	—	—	—	—	—	—	—	—
Sym	Baph_5A	CP001161	Buchnera aphidicola str. 5A (Acyrthosiphon pisum)	—	—	—	—	—	—	—	—	—	—	—	—	—	—	BUAP5A_029	BUAP5A_045	—	BUAP5A_401	—	—	—	—	—	—	—	—	—	—	—	—	—	—	—	—	—	—	—	—	—	—	—	—	—	—	—	—
Sym	Buch_APS	BA000003	Buchnera aphidicola str. APS (Acyrthosiphon pisum)	—	—	—	—	—	—	—	—	—	—	—	—	—	—	BU030	BU046	—	BU408	—	—	—	—	—	—	—	—	—	—	—	—	—	—	—	—	—	—	—	—	—	—	—	—	—	—	—	—
Sym	Baph_Tuc7	CP001158	Buchnera aphidicola str. Tuc7 (Acyrthosiphon pisum)	—	—	—	—	—	—	—	—	—	—	—	—	—	—	BUAPTUC7_030	BUAPTUC7_046	—	BUAPTUC7_402	—	—	—	—	—	—	—	—	—	—	—	—	—	—	—	—	—	—	—	—	—	—	—	—	—	—	—	—
Sym	Baph_SG	AE013218	Buchnera aphidicola str. Sg (Schizaphis graminum)	—	BUsg_030	—	—	—	—	—	—	—	—	—	—	—	—	BUsg_031	BUsg_043	—	BUsg_393	—	—	—	—	—	—	—	—	—	—	—	—	—	—	—	—	—	—	—	—	—	—	—	—	—	—	—	—
Sym	Baph_CC	CP000263	Buchnera aphidicola str. Cc (Cinara cedri)	—	—	—	—	—	—	—	—	—	—	—	—	—	—	BCc_017	BCc_030	—	—	—	—	—	—	—	—	—	—	—	—	—	—	—	—	—	—	—	—	—	—	—	—	—	—	—	—	—	—
Sym	Baph_BP	AE016826	Buchnera aphidicola str. Bp (Baizongia pistaciae)	—	—	—	—	—	—	—	—	—	—	—	—	—	—	bbp_031	bbp_047	—	—	—	—	—	—	—	—	—	—	—	—	—	—	—	—	—	—	—	—	—	—	—	—	—	—	—	—	—	—
Sym	Baph_JF98	CP002303	Buchnera aphidicola str. JF98 (Acyrthosiphon pisum)	—	—	—	—	—	—	—	—	—	—	—	—	—	—	CWU_00165	CWU_00255	—	(CWU_02625j)	—	—	—	—	—	—	—	—	—	—	—	—	—	—	—	—	—	—	—	—	—	—	—	—	—	—	—	—
Sym	Baph_JF99	CP002302	Buchnera aphidicola str. JF99 (Acyrthosiphon pisum)	—	—	—	—	—	—	—	—	—	—	—	—	—	—	CWS_00150	CWS_00215	—	CWS_02140	—	—	—	—	—	—	—	—	—	—	—	—	—	—	—	—	—	—	—	—	—	—	—	—	—	—	—	—
Sym	Baph_LL01	CP002300	Buchnera aphidicola str. LL01 (Acyrthosiphon pisum)	—	—	—	—	—	—	—	—	—	—	—	—	—	—	CWO_00145	CWO_00210	—	CWO_02150	—	—	—	—	—	—	—	—	—	—	—	—	—	—	—	—	—	—	—	—	—	—	—	—	—	—	—	—
Sym	Baph_TLW03	CP002301	Buchnera aphidicola str. TLW03 (Acyrthosiphon pisum)	—	—	—	—	—	—	—	—	—	—	—	—	—	—	CWQ_00160	CWQ_00230	—	CWQ_02190	—	—	—	—	—	—	—	—	—	—	—	—	—	—	—	—	—	—	—	—	—	—	—	—	—	—	—	—
Sym	Wbre	BA000021	Wigglesworthia glossinidia endosymbiont of Glossina brevipalpis	—	—	—	—	—	—	—	—	—	—	—	—	—	—	—	—	—	Wg_0316	—	—	—	—	—	—	—	—	—	—	—	—	—	—	—	—	—	—	—	—	—	—	—	—	—	—	—	—
Sym	Bflo	BX248583	Candidatus Blochmannia floridanus	—	—	—	Bfl630	—	—	—	—	—	—	Bfl598	—	Bfl067	—	Bfl625	Bfl597	—	Bfl252	—	—	—	—	—	—	—	—	—	—	—	—	—	—	—	—	—	—	—	—	—	—	—	—	—	—	—	—
Sym	Bpen_BPEN	CP000016	Candidatus Blochmannia pennsylvanicus str. BPEN	—	—	—	BPEN_657	—	—	—	—	—	—	BPEN_620	—	BPEN_069	—	BPEN_652	BPEN_619	—	BPEN_259	—	—	—	—	—	—	—	—	—	—	—	—	—	—	—	—	—	—	—	—	—	—	—	—	—	—	—	—
Sym	Rped_USDA	CP001085	Candidatus Riesia pediculicola USDA	—	—	—	—	—	—	—	—	—	—	—	—	—	—	—	—	—	RIEPE_0490	—	—	—	—	—	—	—	—	—	—	—	—	—	—	—	—	—	—	—	—	—	—	—	—	—	—	—	—
Pas	Hinf_86028NP	CP000057	Haemophilus influenzae 86-028NP	*NTHI0404	NTHI2048	—	—	*NTHI1901	—	—	—	—	—	—	NTHI0100	NTHI0211	(NTHI1201i)	*(NTHI2009)	NTHI1686	—	*NTHI1340	—	—	—	—	—	—	—	—	—	—	—	—	—	—	—	—	—	—	—	*NTHI0879	**NTHI0878	**NTHI0877	—	—	—	—	—	—
Pas	Hinf_KW20	L42023	Haemophilus influenzae Rd KW20	*HI_0294	HI_1739	—	—	*HI_1263	—	—	—	—	—	—	HI_0086	HI_0122	(HI_1042)	*HI_1702	HI_1444	—	*HI_1172	—	—	—	—	—	—	—	—	—	—	—	—	—	—	—	—	—	—	—	*HI_0621	**(HI_0620.1)	**HI_0620	—	—	—	—	—	—
Pas	Hinf_PITTGG	CP000672	Haemophilus influenzae PittGG	*CGSHiGG_04285	CGSHiGG_02430	—	—	*(CGSHiGG_01685)	—	—	—	—	—	—	(CGSHiGG_02970i)	CGSHiGG_03195	(CGSHiGG_08845;CGSHiGG_08820i)	*CGSHiGG_02260	CGSHiGG_01105	—	*CGSHiGG_09560	—	—	—	—	—	—	—	—	—	—	—	—	—	—	—	—	—	—	—	*CGSHiGG_07065	**CGSHiGG_07060	**CGSHiGG_07055	—	—	—	—	—	—
Pas	Hinf_PITTEE	CP000671	Haemophilus influenzae PittEE	*CGSHiEE_01585	CGSHiEE_03350	—	—	*CGSHiEE_04070	—	—	—	—	—	—	CGSHiEE_02855	CGSHiEE_02660	(CGSHiEE_06860i)	*CGSHiEE_03520	CGSHiEE_04820	—	*CGSHiEE_06180	—	—	—	—	—	—	—	—	—	—	—	—	—	—	—	—	—	—	—	*CGSHiEE_02090	**CGSHiEE_02085	**CGSHiEE_02080	—	—	—	—	—	—
Pas	Hinf_R2846	CP002276	Haemophilus influenzae R2846	*R2846_0285	R2846_0658	—	—	*R2846_0788	—	—	—	—	—	—	R2846_0561	R2846_0514	(R2846_1291)	*R2846_0689	R2846_0924	—	*R2846_1170	—	—	—	—	—	—	—	—	—	—	—	—	—	—	—	—	—	—	—	*R2846_0410	**R2846_0409	**R2846_0408	—	—	—	—	—	—
Pas	Hinf_R2866	CP002277	Haemophilus influenzae R2866	*R2866_0285	R2866_0718	—	—	*R2866_0850	—	—	—	—	—	—	R2866_0617	R2866_0469	(R2866_1356)	*R2866_0753	R2866_0944	—	*R2866_1229	—	—	—	—	—	—	—	—	—	—	—	—	—	—	—	—	—	—	—	*R2866_1676	**R2866_1677	**R2866_1678	—	—	—	—	—	—
Pas	Hinf_10810	FQ312006	Haemophilus influenzae 10810	*HIB_04130	HIB_19140	—	—	*HIB_14180	—	—	—	—	—	—	HIB_00790	HIB_01800	—	*HIB_18790	HIB_16520	—	*HIB_13290	—	—	—	—	—	—	—	—	—	—	—	—	—	—	—	—	—	—	—	*HIB_07500	**HIB_07490	**HIB_07480	—	—	—	—	—	—
Pas	Hpar_T3T1	FQ312002	Haemophilus parainfluenzae T3T1	*PARA_10350	PARA_13890	—	—	*PARA_14720	—	—	—	—	—	—	PARA_12220	PARA_13240	PARA_09720	*PARA_16260	PARA_17000	—	*PARA_12890	—	—	—	—	—	—	—	—	—	—	—	—	—	—	—	—	—	—	—	PARA_08310	PARA_08300	PARA_08290	—	—	—	—	—	—
Pas	Aact_D11S1	CP001733	Aggregatibacter actinomycetemcomitans D11S-1	D11S_0651	*D11S_1635	—	—	*D11S_1250	—	—	—	—	—	—	D11S_1900	D11S_0917	—	*D11S_1636	D11S_1097	—	D11S_2022	—	—	—	—	—	—	—	—	—	—	—	—	—	—	—	—	—	—	—	D11S_0112	D11S_0113	D11S_0114	—	—	—	—	—	—
Pas	Aaph_NJ8700	CP001607	Aggregatibacter aphrophilus NJ8700	*NT05HA_1785	*NT05HA_0342	—	—	*NT05HA_0899	—	—	—	—	NT05HA_1899	—	NT05HA_1400	NT05HA_1016	NT05HA_0674	*NT05HA_0341	NT05HA_0300	—	*NT05HA_2370	—	—	—	—	—	—	—	—	—	—	—	—	—	—	—	—	—	—	—	NT05HA_2130	NT05HA_2129	NT05HA_2128	—	—	—	—	—	—
Pas	Pmul_PM70	AE004439	Pasteurella multocida subsp. multocida str. Pm70	*PM1290	*PM0421	—	—	*PM0866	—	—	—	—	—	—	*PM0995	PM0794	—	*PM0420	*PM0235	—	PM1027	—	—	—	—	—	—	—	—	—	—	—	—	—	—	—	—	—	—	—	*PM1728	**PM1729	**PM1730	—	—	—	—	—	—
Pas	Hsom_129PT	CP000436	Histophilus somni 129PT	*HS_0469	HS_1054	—	—	*HS_1076	—	—	—	—	—	—	HS_1345	HS_0475	—	*HS_0824	HS_1130	—	*HS_1623	—	—	—	—	—	—	—	—	—	—	—	—	—	—	—	—	—	—	—	*HS_1533	**HS_1534	**HS_1535	—	—	—	—	—	—
Pas	Hsom_2336	CP000947	Histophilus somni 2336	*HSM_0768	HSM_1538	—	—	*HSM_1561	—	—	—	—	—	—	HSM_0277	HSM_0774	—	*HSM_1293	HSM_1047	—	*HSM_0387	—	—	—	—	—	—	—	—	—	—	—	—	—	—	—	—	—	—	—	*HSM_0571	**HSM_0570	**HSM_0569	—	—	—	—	—	—
Pas	Msuc_MBEL55E	AE016827	Mannheimia succiniciproducens MBEL55E	MS1966	MS0763	—	—	*MS0924	—	—	—	—	—	—	MS1627	MS1520	MS1009	—	MS0787	—	*MS0669	—	—	—	—	—	—	—	—	—	—	—	—	—	—	—	—	—	—	—	*MS0434	**MS0433	**MS0432	—	—	—	—	—	—
Pas	Asuc_130Z	CP000746	Actinobacillus succinogenes 130Z	Asuc_0407	Asuc_1680	—	—	*Asuc_1733	—	—	—	—	—	—	Asuc_1846	Asuc_1135	—	—	—	—	*Asuc_0835	—	—	—	—	—	—	—	—	—	—	—	—	—	—	—	—	—	—	—	*Asuc_0032	**Asuc_0033	**Asuc_0034	—	—	—	—	—	—
Pas	Aple_JL03	CP000687	Actinobacillus pleuropneumoniae serovar 3 str. JL03	*APJL_1964	APJL_1177	—	—	*APJL_0467	—	—	—	—	—	—	APJL_0679	APJL_0335	—	APJL_1175	APJL_0865	—	APJL_1096	—	—	—	—	—	—	—	—	—	—	—	—	—	—	—	—	—	—	—	*APJL_0924	**APJL_0923	**APJL_0922	APJL_0921	—	—	—	—	—
Pas	Aple_AP76	CP001091	Actinobacillus pleuropneumoniae serovar 7 str. AP76	*APP7_2006	APP7_1216	—	—	*APP7_0516	—	—	—	—	—	—	APP7_0723	APP7_0325	—	APP7_1214	APP7_0912	—	APP7_1138	—	—	—	—	—	—	—	—	—	—	—	—	—	—	—	—	—	—	—	*APP7_0972	**APP7_0971	**APP7_0970	APP7_0969	—	—	—	—	—
Pas	Aple_L20	CP000569	Actinobacillus pleuropneumoniae L20	*APL_1917	APL_1158	—	—	*APL_0441	—	—	—	—	—	—	APL_0683	APL_0320	—	APL_1155	APL_0854	—	APL_1080	—	—	—	—	—	—	—	—	—	—	—	—	—	—	—	—	—	—	—	*APL_0912	**APL_0911	**APL_0910	APL_0909	—	—	—	—	—
Pas	Hduc_35000HP	AE017143	Haemophilus ducreyi 35000HP	HD_0675	—	—	—	—	—	—	—	—	—	—	—	—	—	—	—	—	*HD_0569	—	—	—	—	—	—	—	—	—	—	—	—	—	—	—	—	—	—	—	HD_1098	HD_1099	HD_1100	—	—	—	—	—	—
Pas	Hpar_SH0165	CP001321	Haemophilus parasuis SH0165	HAPS_2077	HAPS_2191	—	—	*HAPS_0134	—	—	—	—	—	—	HAPS_2273	HAPS_0035	—	*HAPS_1354	*HAPS_2275	—	*HAPS_0500	—	—	—	—	—	—	—	—	—	—	—	—	—	—	—	—	—	—	—	*HAPS_0448	**HAPS_0447	**HAPS_0446	HAPS_0445	—	—	—	—	—
Vib	Vhar_BAA1116	CP000789	Vibrio harveyi ATCC BAA-1116	*VIBHAR_00050	*VIBHAR_02773	**VIBHAR_00048	*VIBHAR_02491	—	—	—	—	—	—	*VIBHAR_00049	—	VIBHAR_02695	*VIBHAR_03712	*VIBHAR_02772	*VIBHAR_00047	—	VIBHAR_03568	—	—	—	—	—	—	—	—	—	—	—	—	—	—	—	—	—	—	*VIBHAR_01104	*VIBHAR_01202	**VIBHAR_01201	**VIBHAR_01200	—	—	—	—	—	—
Vib	Vib_Ex25	CP001805	Vibrio sp. Ex25	*VEA_002304	*VEA_003070	**VEA_002307	*VEA_003633	—	—	—	—	—	VEA_004323	*VEA_002306	—	VEA_003805	*VEA_002355	*VEA_003071	*VEA_002308	—	VEA_002467	—	—	—	—	—	—	—	—	—	—	—	—	—	—	—	—	—	—	*VEA_004320	*VEA_004238	**VEA_004239	**VEA_004240	—	—	—	—	—	—
Vib	Vpar_O3K6_RIMD2210633	BA000031	Vibrio parahaemolyticus RIMD 2210633	*VP2766	*VP1976	**VP2764	*VP1751	—	—	—	—	—	VP0629	*VP2765	—	VP1182	*VP2717	*VP1974	*VP2763	—	VP2606	—	—	—	—	—	—	—	—	—	—	—	—	—	—	—	—	—	—	*VP0632	*VP0706	**VP0705	**VP0704	—	—	—	—	—	—
Vib	Vvul_CMCP6	AE016795	Vibrio vulnificus CMCP6	*VV1_1362	*VV1_2218	**VV1_1365	*VV1_2772	—	—	—	—	—	—	*VV1_1364	—	VV1_2872	*VV1_1423	*VV1_2219	*VV1_1366	—	VV1_1536	—	—	—	—	—	—	—	—	—	—	—	—	—	—	—	—	—	—	—	*VV1_0292	**VV1_0293	**VV1_0294	—	—	—	—	—	—
Vib	Vvul_YJ016	BA000037	Vibrio vulnificus YJ016	*VV3009	*VV2136	**VV3007	*VV1492	—	—	—	—	—	—	*VV3008	—	VV1399	*VV2960	*VV2135	*VV3006	—	VV2863	—	—	—	—	—	—	—	—	—	—	—	—	—	—	—	—	—	—	—	*VV0892	**VV0891	**VV0890	—	—	—	—	—	—
Vib	Vspl_LGP32	FM954972	Vibrio splendidus LGP32	*VS_2895	*VS_1144	**VS_2893	*VS_1677	—	—	—	—	—	VS_0395	*VS_2894	—	VS_1982	*VS_0315	*VS_1145	*VS_2892	—	VS_2655	—	—	—	—	—	—	—	—	—	—	—	—	—	—	—	—	—	—	*VS_II1202	*VS_2382	**VS_2383	VS_2384	—	—	—	—	—	—
Vib	Vcho_MJ1236	CP001485	Vibrio cholerae MJ-1236	*VCD_001686	*VCD_002673	**VCD_001684	*VCD_002765	—	—	—	—	—	—	*VCD_001685	—	VCD_002706	*VCD_001233	*VCD_002674	*VCD_001682	—	VCD_001134	—	—	—	—	—	—	—	—	—	—	—	—	—	—	—	—	—	—	*VCD_000056	*VCD_003425	**VCD_003426	**VCD_003427	—	—	—	—	—	—
Vib	Vcho_N16961	AE003852	Vibrio cholerae O1 biovar eltor str. N16961	*VC_2682	*VC_1706	**VC_2684	*VC_1611	—	—	—	—	—	—	*VC_2683	—	VC_1671	*VC_0390	*VC_1704	*VC_2685	—	VC_0472	—	—	—	—	—	—	—	—	—	—	—	—	—	—	—	—	—	—	*VC_A0193	*VC_0907	**VC_0906	**VC_0905	—	—	—	—	—	—
Vib	Vcho_M662	CP001233	Vibrio cholerae M66-2	*VCM66_2602	*VCM66_1646	**VCM66_2604	*VCM66_1551	—	—	—	—	—	—	*VCM66_2603	—	VCM66_1611	*VCM66_0375	*VCM66_1644	*VCM66_2605	—	VCM66_0457	—	—	—	—	—	—	—	—	—	—	—	—	—	—	—	—	—	—	*VCM66_A0189	*VCM66_0864	**VCM66_0863	**VCM66_0862	—	—	—	—	—	—
Vib	Vcho_O395_NANKAI	CP001235	Vibrio cholerae O395	*VC395_2795	*VC395_1823	**VC395_2797	*VC395_1727	—	—	—	—	—	—	*VC395_2796	—	VC395_1789	*VC395_0434	*VC395_1822	*VC395_2798	—	VC395_0516	—	—	—	—	—	—	—	—	—	—	—	—	—	—	—	—	—	—	*VC395_A0184	*VC395_0923	**VC395_0922	**VC395_0921	—	—	—	—	—	—
Vib	Vcho_O395	CP000626	Vibrio cholerae O395	*VC0395_A2255	*VC0395_A1309	**VC0395_A2257	*VC0395_A1216	—	—	—	—	—	—	*VC0395_A2256	—	VC0395_A1276	*VC0395_A2808	*VC0395_A1308	*VC0395_A2258	—	VC0395_A0024	—	—	—	—	—	—	—	—	—	—	—	—	—	—	—	—	—	—	*VC0395_1083	*VC0395_A0429	**VC0395_A0428	**VC0395_A0427	—	—	—	—	—	—
Vib	Vfur_NCTC11218	CP002377	Vibrio furnissii NCTC 11218	*vfu_A00583	*vfu_A02275	**vfu_A00581	*vfu_A02075	—	—	—	—	—	—	*vfu_A00582	—	vfu_A01668	*vfu_A03127	*vfu_A02230	*vfu_A00580	—	vfu_A03041	—	—	—	—	—	—	—	—	—	—	—	—	—	—	—	—	—	—	*vfu_A01554	*vfu_A02675	**vfu_A02676	vfu_A02677	—	—	—	—	—	—
Vib	Vfis_MJ11	CP001139	Vibrio fischeri MJ11	*VFMJ11_2380	*VFMJ11_1850	**VFMJ11_2378	*VFMJ11_2169	—	—	—	—	—	—	*VFMJ11_2379	—	VFMJ11_1264	*VFMJ11_0328	*VFMJ11_1849	*VFMJ11_2421	—	*VFMJ11_0439	—	—	—	—	—	—	—	—	—	—	—	—	—	—	—	—	—	—	—	*VFMJ11_0705	**VFMJ11_0704	**VFMJ11_0703	—	—	—	—	—	—
Vib	Vfis_ES114	CP000020	Vibrio fischeri ES114	*VF_2268	*VF_1722	**VF_2266	*VF_2063	—	—	—	—	—	—	*VF_2267	—	VF_1186	*VF_0337	*VF_1721	*VF_2309	—	*VF_0439	—	—	—	—	—	—	—	—	—	—	—	—	—	—	—	—	—	—	—	*VF_0686	**VF_0685	**VF_0684	—	—	—	—	—	—
Vib	Asal_LFI1238	FM178379	Aliivibrio salmonicida LFI1238	*VSAL_I2746	*VSAL_I0860	**VSAL_I2748	VSAL_I2499	—	—	—	—	—	—	*VSAL_I2747	—	VSAL_I1355	*VSAL_I0442	*(VSAL_I0861;VSAL_I0916)	*VSAL_I2762	—	*VSAL_I0552	—	—	—	—	—	—	—	—	—	VSAL_I1635	—	—	—	—	—	—	—	—	—	*VSAL_I0886	**VSAL_I0887	**VSAL_I0888	—	—	—	—	—	—
Vib	Ppro_SS9	CR354531	Photobacterium profundum	*PBPRA0260	*PBPRA1378	**PBPRA0262	*PBPRA0369	—	—	—	—	—	PBPRB1415	*PBPRA0261	—	PBPRB0454	*PBPRA3294	*PBPRA1379	*PBPRA0263	—	PBPRA3134	—	—	—	—	—	—	—	—	—	—	—	—	—	—	—	—	—	—	*PBPRA2837	*PBPRA2940	**PBPRA2941	PBPRA2942	—	—	—	—	—	—
Aer	Ahyd_ATCC7966	CP000462	Aeromonas hydrophila subsp. hydrophila ATCC 7966	*AHA_0588	*AHA_1955	**AHA_0590	*AHA_0489	—	—	—	—	—	*AHA_0506	*AHA_0589	—	—	*AHA_0432	*AHA_1956	*AHA_3949	—	AHA_3124	—	—	—	—	—	—	—	—	—	—	—	—	—	—	—	—	—	—	*AHA_2726	*AHA_0915	**AHA_0914	**AHA_0913	—	—	—	—	—	—
Aer	Asal_A449	CP000644	Aeromonas salmonicida subsp. salmonicida A449	*ASA_3794	*ASA_2339	**ASA_3796	*ASA_3695	—	—	—	—	—	*ASA_3712	*ASA_3795	—	—	*ASA_3912	*ASA_2338	—	—	ASA_1201	—	—	—	—	—	—	—	—	—	—	—	—	—	—	—	—	—	—	*ASA_1644	*ASA_3378	**ASA_3379	**ASA_3380	—	—	—	—	—	—
Aer	Taue_DSM9187	CP001616	Tolumonas auensis DSM 9187	*Tola_0127	*Tola_2943	Tola_0129	*Tola_2128	—	—	—	—	—	Tola_0169	*Tola_0128	—	—	Tola_2127	*Tola_2944	*Tola_0061	—	Tola_1255	—	—	—	—	—	—	—	—	—	—	—	—	—	—	—	—	—	—	—	*Tola_0251	**Tola_0250	Tola_0249	—	—	—	—	—	—
Alt	Ping_37	CP000510	Psychromonas ingrahamii 37	Ping_0060	Ping_3385	—	*Ping_0112	—	—	—	—	—	Ping_3644	—	—	Ping_0683	Ping_0113	Ping_3386	—	Ping_1289	*Ping_3227	—	—	—	—	—	—	—	—	—	—	—	—	—	—	—	—	—	—	—	*Ping_3538	**Ping_3537	Ping_3536	—	—	—	—	—	—
Alt	Fbal_DSM9799	CP002209	Ferrimonas balearica DSM 9799	*Fbal_3514	—	**Fbal_3512	*Fbal_1013	—	—	—	—	—	Fbal_3192	*Fbal_3513	—	—	*Fbal_3020	—	**Fbal_3511	—	Fbal_0605	—	—	—	—	—	—	—	—	—	—	—	—	—	Fbal_3776	—	—	—	—	*Fbal_0579	*Fbal_2389	**Fbal_2390	**Fbal_2391	—	—	—	—	—	—
Alt	Sama_SB2B	CP000507	Shewanella amazonensis SB2B	*Sama_3172	*Sama_2628	**Sama_3170	Sama_1374	—	—	—	—	—	—	*Sama_3171	—	Sama_2008	*Sama_0758	*Sama_2627	*Sama_3169	—	Sama_2760	—	—	—	—	—	—	—	—	—	—	—	—	—	Sama_0074	—	—	—	—	*Sama_2935	—	—	—	—	—	—	—	—	—
Alt	Sloi_PV4	CP000606	Shewanella loihica PV-4	*Shew_0519	*Shew_2987	**Shew_0521	Shew_2551	—	—	—	—	—	*Shew_2710	*Shew_0520	—	*Shew_1789	*Shew_0710	*Shew_2986	*Shew_0522	—	Shew_0751	—	—	—	—	—	—	—	—	—	—	—	—	—	Shew_3771	—	—	—	—	*Shew_3178	—	—	—	—	—	—	—	—	—
Alt	Swoo_ATCC51908	CP000961	Shewanella woodyi ATCC 51908	*Swoo_0621	*Swoo_3732	**Swoo_0623	Swoo_3204	—	—	—	—	—	*Swoo_3427	*Swoo_0622	—	*Swoo_2120	*Swoo_4088	*(Swoo_3731)	*Swoo_0624	—	*Swoo_0875	—	—	—	—	—	—	—	—	—	—	—	—	—	Swoo_4855	—	Swoo_0852	—	—	*Swoo_3871	—	—	—	—	—	—	—	—	—
Alt	Ssed_HAWEB3	CP000821	Shewanella sediminis HAW-EB3	*Ssed_4042	*Ssed_3556	**Ssed_4040	Ssed_1472	—	—	—	—	—	*Ssed_3283	*Ssed_4041	—	*Ssed_2496	*Ssed_3739	*Ssed_3555	*Ssed_4039	—	Ssed_0873	—	—	—	—	—	—	—	—	—	—	—	—	—	Ssed_4454	—	—	—	—	*Ssed_3934	—	—	—	—	—	—	—	—	—
Alt	Svio_DSS12	AP011177	Shewanella violacea DSS12	*SVI_3741	*SVI_3469	**SVI_3739	SVI_3107	—	—	—	—	—	*SVI_3222	*SVI_3740	—	*SVI_1836	*SVI_0650	*SVI_3468	*SVI_3738	—	SVI_0713	—	—	—	—	—	—	—	—	—	—	—	—	—	SVI_4285	—	SVI_0692	—	—	*SVI_3649	—	—	—	—	—	—	—	—	—
Alt	Spie_WP3	CP000472	Shewanella piezotolerans WP3	*swp_4558	*swp_1138	**swp_4556	swp_3392	—	—	—	—	—	*swp_4408	*swp_4557	—	*swp_3096	*swp_0992	—	—	*swp_0949	swp_4245	—	—	—	—	—	—	—	—	—	—	—	—	—	swp_0123	—	—	—	—	*swp_4410	—	—	—	—	—	—	—	—	—
Alt	Shal_HAWEB4	CP000931	Shewanella halifaxensis HAW-EB4	*Shal_0621	Shal_3283	**Shal_0623	Shal_2884	—	—	—	—	—	*Shal_0737	*Shal_0622	—	*Shal_1732	*Shal_3462	—	*Shal_0624	—	Shal_0843	—	—	—	—	—	—	—	—	—	—	—	—	—	Shal_0067	—	—	—	—	*Shal_0735	—	—	—	—	—	—	—	—	—
Alt	Spea_ATCC700345	CP000851	Shewanella pealeana ATCC 700345	*Spea_0559	*Spea_3203	**Spea_0561	Spea_2784	—	—	—	—	—	—	*Spea_0560	—	*Spea_2520	*Spea_3384	*Spea_3202	*Spea_0562	—	Spea_0787	—	—	—	—	—	—	—	—	—	—	—	—	—	Spea_4180	—	—	—	—	*Spea_0677	—	—	—	—	—	—	—	—	—
Alt	Sden_OS217	CP000302	Shewanella denitrificans OS217	*Sden_0614	*Sden_0731	**Sden_0616	*Sden_2588	—	—	—	—	—	*Sden_0823	*Sden_0615	—	Sden_2313	*Sden_1115	*Sden_0732	*Sden_0642	—	Sden_1082	—	—	—	—	—	—	—	—	—	—	—	—	—	Sden_0077	—	—	—	—	*Sden_0687	—	—	—	—	—	—	—	—	—
Alt	Sfri_NCIMB400	CP000447	Shewanella frigidimarina NCIMB 400	*Sfri_3552	*Sfri_0826	Sfri_3550	*Sfri_1336	—	—	—	—	—	*Sfri_3160	*Sfri_3551	—	Sfri_1621	*Sfri_0872	*(Sfri_0827;Sfri_0828)	*Sfri_3547	—	*Sfri_0646	—	—	—	—	—	—	—	—	—	—	—	—	—	Sfri_3966	—	—	—	—	*Sfri_0570	—	—	—	—	—	—	—	—	—
Alt	Sone_MR1	AE014299	Shewanella oneidensis MR-1	*SO_4057	*SO_0817	**SO_4055	SO_1676	—	—	—	—	—	SO_1095	*SO_4056	—	SO_2191	*SO_1030	*SO_0818	*SO_4054	—	SO_0929	—	—	—	—	—	—	—	—	—	—	—	—	—	SO_0084	—	—	—	—	*SO_1087	—	—	—	—	—	—	—	—	—
Alt	Shew_ANA3	CP000469	Shewanella sp. ANA-3	*Shewana3_3615	*Shewana3_3470	**Shewana3_3613	Shewana3_2772	—	—	—	—	—	*Shewana3_0930	*Shewana3_3614	—	Shewana3_2414	*Shewana3_3282	*Shewana3_3469	*Shewana3_3612	—	Shewana3_3354	—	—	—	—	—	—	—	—	—	—	—	—	—	Shewana3_0089	—	—	—	—	*Shewana3_0918	—	—	—	—	—	—	—	—	—
Alt	Shew_MR7	CP000444	Shewanella sp. MR-7	*Shewmr7_0511	*Shewmr7_0653	**Shewmr7_0513	Shewmr7_2665	—	—	—	—	—	*Shewmr7_0966	*Shewmr7_0512	—	Shewmr7_2281	*Shewmr7_3184	*Shewmr7_0654	*Shewmr7_0514	—	Shewmr7_3251	—	—	—	—	—	—	—	—	—	—	—	—	—	Shewmr7_0085	—	—	—	—	*Shewmr7_0954	—	—	—	—	—	—	—	—	—
Alt	Shew_MR4	CP000446	Shewanella sp. MR-4	*Shewmr4_3440	*Shewmr4_3300	**Shewmr4_3438	Shewmr4_2598	—	—	—	—	—	*Shewmr4_0928	*Shewmr4_3439	—	Shewmr4_2204	*Shewmr4_0838	*Shewmr4_3299	*Shewmr4_3437	—	Shewmr4_0772	—	—	—	—	—	—	—	—	—	—	—	—	—	Shewmr4_0090	—	—	—	—	*Shewmr4_0919	—	—	—	—	—	—	—	—	—
Alt	Shew_W3181	CP000503	Shewanella sp. W3-18-1	*Sputw3181_3555	*Sputw3181_0770	**Sputw3181_3553	Sputw3181_2706	—	—	—	—	—	*Sputw3181_3244	*Sputw3181_3554	—	Sputw3181_2289	*Sputw3181_0982	*Sputw3181_0771	*Sputw3181_3552	—	Sputw3181_3302	—	—	—	—	—	—	—	—	—	—	—	—	—	Sputw3181_4008	—	—	—	—	*Sputw3181_3252	—	—	—	—	—	—	—	—	—
Alt	Sput_CN32	CP000681	Shewanella putrefaciens CN-32	*Sputcn32_0615	*Sputcn32_3173	**Sputcn32_0617	Sputcn32_1395	—	—	—	—	—	*Sputcn32_0932	*Sputcn32_0616	—	Sputcn32_1736	*Sputcn32_2965	*Sputcn32_3172	*Sputcn32_0618	—	Sputcn32_0871	—	—	—	—	—	—	—	—	—	—	—	—	—	Sputcn32_0069	—	—	—	—	*Sputcn32_0924	—	—	—	—	—	—	—	—	—
Alt	Sbal_OS155	CP000563	Shewanella baltica OS155	*Sbal_3777	*Sbal_0666	**Sbal_3775	Sbal_1493	—	—	—	—	—	*Sbal_0916	*Sbal_3776	—	Sbal_1838	*Sbal_3368	*Sbal_0667	*Sbal_3774	—	Sbal_0826	—	—	—	—	—	—	—	—	—	—	—	—	—	Sbal_4264	—	—	—	—	*Sbal_0903	—	—	—	—	—	—	—	—	—
Alt	Sbal_OS223	CP001252	Shewanella baltica OS223	*Sbal223_0563	*Sbal223_3573	**Sbal223_0565	Sbal223_2858	—	—	—	—	—	*Sbal223_3374	*Sbal223_0564	—	Sbal223_2452	*Sbal223_0995	*Sbal223_3572	*Sbal223_0566	—	Sbal223_3466	—	—	—	—	—	—	—	—	—	—	—	—	—	Sbal223_0088	—	—	—	—	*Sbal223_3384	—	—	—	—	—	—	—	—	—
Alt	Sbal_OS185	CP000753	Shewanella baltica OS185	*Shew185_0535	*Shew185_3641	**Shew185_0537	Shew185_1488	—	—	—	—	—	*Shew185_3447	*Shew185_0536	—	Shew185_1825	*Shew185_0973	*Shew185_3640	*Shew185_0538	—	Shew185_3541	—	—	—	—	—	—	—	—	—	—	—	—	—	Shew185_0085	—	—	—	—	*Shew185_3460	—	—	—	—	—	—	—	—	—
Alt	Sbal_OS195	CP000891	Shewanella baltica OS195	*Sbal195_0559	*Sbal195_3764	**Sbal195_0561	Sbal195_1524	—	—	—	—	—	*Sbal195_3571	*Sbal195_0560	—	Sbal195_1873	*Sbal195_1007	*Sbal195_3763	*Sbal195_0562	—	Sbal195_3660	—	—	—	—	—	—	—	—	—	—	—	—	—	Sbal195_0091	—	—	—	—	*Sbal195_3581	—	—	—	—	—	—	—	—	—
Alt	Patl_T6C	CP000388	Pseudoalteromonas atlantica T6c	*Patl_3956	Patl_3916	—	*Patl_3021	—	—	—	—	Patl_1978	Patl_3406	—	—	—	**(Patl_3019)	—	*Patl_3955	—	*Patl_3331	—	—	—	—	—	—	—	—	—	—	—	—	—	—	—	—	—	—	*Patl_1376	—	—	—	—	—	—	—	—	—
Alt	Amac_Deepecotype	CP001103	Alteromonas macleodii 'Deep ecotype'	*MADE_03523	MADE_02856	—	*MADE_02861	—	—	—	—	MADE_02264	—	—	—	—	**(MADE_02860;MADE_02859)	—	*MADE_03524	—	*MADE_03161	—	—	—	—	—	—	—	—	—	—	—	—	—	—	—	—	—	—	—	—	—	—	—	—	—	—	—	—
Alt	Cpsy_34H	CP000083	Colwellia psychrerythraea 34H	*CPS_0454	*CPS_4359	CPS_0456	*CPS_1100	—	—	—	—	—	CPS_2546	*CPS_0455	—	*CPS_2274	CPS_1101	—	—	*CPS_0276	*CPS_1256	—	—	—	—	—	—	—	—	—	—	—	—	—	—	—	—	—	—	*CPS_3465	—	—	—	—	—	—	—	—	—
Alt	Phal_TAC125	CR954246	Pseudoalteromonas haloplanktis TAC125	*PSHAa2724	*PSHAa1181	**PSHAa2722	*PSHAa2224	—	—	—	—	PSHAa2945	PSHAb0477	*PSHAa2723	—	PSHAa1925	**(PSHAa2223;PSHAa2222)	—	—	*PSHAa0642	PSHAa0670	—	—	—	—	—	—	—	—	—	—	—	—	—	—	*PSHAa2922	—	—	*PSHAa2921	*PSHAa1226	—	—	—	—	—	—	—	—	—
Alt	Pseu_SM9913	CP001796	Pseudoalteromonas sp. SM9913	*PSM_A0301	*PSM_A1844	**PSM_A0303	*PSM_A0871	—	—	—	—	PSM_A3049	PSM_B0556	*PSM_A0302	—	PSM_A1123	**(PSM_A0872;PSM_A0873)	—	—	*PSM_A2419	PSM_A2393	—	—	—	—	—	—	—	—	—	*PSM_A3026	*PSM_A3025	—	**PSM_A3024	**PSM_A3023	*PSM_A3022	*PSM_A3021	—	**PSM_A3020	*PSM_A1790	—	—	—	—	—	—	—	—	—
Alt	Iloi_L2TR	AE017340	Idiomarina loihiensis L2TR	*IL2465	—	*IL2466	—	—	*IL2013	—	—	IL2157	**IL2014	—	—	—	—	—	—	—	*IL2215	—	—	—	—	—	—	—	—	—	—	—	—	—	—	—	—	—	—	*IL2378	—	—	—	—	—	—	—	—	—
Alt	Kkor_DSM16069	CP001707	Kangiella koreensis DSM 16069	*Kkor_1614	—	**Kkor_1611	—	—	—	*Kkor_1613	—	—	—	**Kkor_1612	—	—	*Kkor_1605	—	**Kkor_1610	—	Kkor_0237	—	—	—	—	—	—	—	—	—	—	—	—	—	—	—	—	—	—	—	—	—	—	—	—	—	—	—	—
[truncated: 53 more columns]
